# Supplementary material for: 1,16-Diiodo­hexa­deca­ne
Source: Acta Crystallogr Sect E Struct Rep Online. 2008 Jan 11;64(Pt 2):o418. doi: 10.1107/S160053680800041X (PMC2960330; doi:10.1107/S160053680800041X)
Supplement: Supplementary file 1 [file e-64-0o418-sup1.cif]

##############################################################################
###                                                                        ###
###        Electronic paper (Acta Crystallographica Section E)             ###
###                                                                        ###
##############################################################################
#                                                                            #
# This CIF contains the data in a paper accepted for publication in Acta     #
# Crystallographica Section E. It conforms to the requirements of Notes      #
# for Authors for Section E, and has been peer reviewed under the auspices   #
# of the IUCr Commission on Journals.                                        #
#                                                                            #
# Full details of the Crystallographic Information File format               #
# are given in the paper "The Crystallographic Information File (CIF):       #
# a New Standard Archive File for Crystallography" by S. R. Hall, F. H.      #
# Allen and I. D. Brown [Acta Cryst. (1991), A47, 655-685].                  #
#                                                                            #
# The current version of the core CIF dictionary is obtainable from          #
# ftp://ftp.iucr.org/pub/cif_core.dic. The current version number is 2.1.    #
#                                                                            #
# Software is freely available for graphical display of the structure(s) in  #
# this CIF.  For information consult the CIF home page http://www.iucr.org/  #
# cif/home.html                                                              #
#                                                                            #
##############################################################################
                                             
data_global
_audit_creation_method     'WinGX routine CIF_UPDATE'
_audit_conform_dict_name     cif_core.dic
_audit_conform_dict_version     2.3
_journal_date_recd_electronic     2007-12-21
_journal_date_accepted     2008-01-07
_journal_name_full     'Acta Crystallographica, Section E'
_journal_year     2008
_journal_volume     64
_journal_issue      2
_journal_page_first     o418
_journal_page_last     o418
_journal_paper_category     QO
_journal_coeditor_code     IS2269
_publ_contact_author_name     'Prof. Naotake Nakamura'
_publ_contact_author_address
;
    Department of Applied Chemistry,
    College of Science and Engineering,
    Ritsumeikan University
    1-1-1, Nojihigashi,
    Kusatsu,
    Shiga 525-8577,
    Japan
;
_publ_contact_author_email     ' nakamura@se.ritsumei.ac.jp '
_publ_contact_author_fax     ' (81) 77 561 2659 '
_publ_contact_author_phone     ' (81) 77 561 2779 '
_publ_section_title
;
1,16-Diiodohexadecane
;
loop_
    _publ_author_name
    _publ_author_address
    'Naotake Nakamura'
;
 Department of Applied Chemistry,
 College of Science and Engineering,
 Ritsumeikan University
 1-1-1, Nojihigashi,
 Kusatsu,
 Shiga 525-8577,
 Japan
;
    'Daisuke Ishizu'
;
 Department of Applied Chemistry,
 College of Science and Engineering,
 Ritsumeikan University
 1-1-1, Nojihigashi,
 Kusatsu,
 Shiga 525-8577,
 Japan
;
data_I
_audit_creation_method     'WinGX routine CIF_UPDATE'
_chemical_formula_moiety     'C16 H32 I2'
_chemical_formula_sum     'C16 H32 I2'
_chemical_formula_weight     478.22
_symmetry_cell_setting     Monoclinic
_symmetry_space_group_name_H-M     'P 21/c'
_symmetry_space_group_name_Hall     '-P 2ybc'
loop_
    _symmetry_equiv_pos_as_xyz
    'x, y, z'
    '-x, y+1/2, -z+1/2'
    '-x, -y, -z'
    'x, -y-1/2, z-1/2'
_cell_length_a     22.0407(11)
_cell_length_b     7.4596(13)
_cell_length_c     5.7981(18)
_cell_angle_alpha     90
_cell_angle_beta     96.872(12)
_cell_angle_gamma     90
_cell_volume     946.5(3)
_cell_formula_units_Z     2
_cell_measurement_reflns_used     23
_cell_measurement_theta_min     9.75
_cell_measurement_theta_max     16.58
_cell_measurement_temperature     296(2)
_exptl_crystal_description     plate
_exptl_crystal_colour     colorless
_exptl_crystal_size_max     0.55
_exptl_crystal_size_mid     0.50
_exptl_crystal_size_min     0.05
_exptl_crystal_density_diffrn     1.678
_exptl_crystal_density_method     'not measured'
_exptl_crystal_F_000     468
_exptl_absorpt_coefficient_mu     25.961
_exptl_absorpt_correction_type     Gaussian
_exptl_absorpt_process_details     '(Coppens <i>et al.</i>,  1965)'
_exptl_absorpt_correction_T_min     0.0219
_exptl_absorpt_correction_T_max     0.3356
_diffrn_radiation_type     CuK\a
_diffrn_radiation_wavelength     1.54178
_diffrn_measurement_device_type     'Rigaku AFC-5R'
_diffrn_measurement_method     \w-2\q
_diffrn_reflns_number     2681
_diffrn_reflns_av_R_equivalents     0.0444
_diffrn_reflns_theta_min     4.04
_diffrn_reflns_theta_max     70.12
_diffrn_reflns_theta_full     70.12
_diffrn_measured_fraction_theta_max     0.989
_diffrn_measured_fraction_theta_full     0.989
_diffrn_reflns_limit_h_min     -26
_diffrn_reflns_limit_h_max     26
_diffrn_reflns_limit_k_min     -9
_diffrn_reflns_limit_k_max     1
_diffrn_reflns_limit_l_min     -1
_diffrn_reflns_limit_l_max     6
_diffrn_standards_number     1
_diffrn_standards_interval_count     150
_diffrn_standards_decay_%     7.53
_reflns_number_total     1781
_reflns_number_gt     1560
_reflns_threshold_expression     >2sigma(I)
_refine_ls_structure_factor_coef     Fsqd
_refine_ls_matrix_type     full
_refine_ls_R_factor_gt     0.0433
_refine_ls_wR_factor_ref     0.1371
_refine_ls_goodness_of_fit_ref     1.13
_refine_ls_restrained_S_all     1.13
_refine_ls_number_reflns     1781
_refine_ls_number_parameters     83
_refine_ls_number_restraints     0
_refine_ls_hydrogen_treatment     constr
_refine_ls_weighting_scheme     calc
_refine_ls_weighting_details
            'calc w=1/[\s^2^(Fo^2^)+(0.07P)^2^+3.339P] where P=(Fo^2^+2Fc^2^)/3'
_refine_ls_shift/su_max     ?
_refine_ls_shift/su_max_lt     0.001
_refine_diff_density_max     0.735
_refine_diff_density_min     -2.401
_refine_ls_extinction_method     SHELXL
_refine_ls_extinction_coef     0.0096(7)
_refine_ls_extinction_expression
                                    Fc^*^=kFc[1+0.001xFc^2^\l^3^/sin(2\q)]^-1/4^
loop_
    _atom_type_symbol
    _atom_type_description
    _atom_type_scat_dispersion_real
    _atom_type_scat_dispersion_imag
    _atom_type_scat_source
    C C 0.0181 0.0091 'International Tables Vol C Tables 4.2.6.8 and 6.1.1.4'
    H H 0 0 'International Tables Vol C Tables 4.2.6.8 and 6.1.1.4'
    I I -0.3257 6.8362 'International Tables Vol C Tables 4.2.6.8 and 6.1.1.4'
_computing_data_collection
;
MSC/AFC Diffractometer Control Software
(Molecular Structure Corporation, 1992)
;
_computing_cell_refinement
;
MSC/AFC Diffractometer Control Software (Molecular Structure Corporation,
1992)
;
_computing_data_reduction
             'CrystalStructure (Molecular Structure Corporation & Rigaku, 2001)'
_computing_structure_solution     'SIR92 (Altomare <i>et al.</i>,  1994)'
_computing_structure_refinement     'SHELXL97 (Sheldrick, 2008)'
_computing_molecular_graphics     'RTEP-3 for Windows (Farrugia, 1997)'
_computing_publication_material     'WinGX (Farrugia, 1999)'
loop_
    _atom_site_type_symbol
    _atom_site_label
    _atom_site_fract_x
    _atom_site_fract_y
    _atom_site_fract_z
    _atom_site_U_iso_or_equiv
    _atom_site_adp_type
    _atom_site_calc_flag
    _atom_site_refinement_flags
    _atom_site_occupancy
    _atom_site_disorder_assembly
    _atom_site_disorder_group
    I I1 0.063509(19) 0.44809(7) -0.24363(7) 0.0532(3) Uani d . 1 . .
    C C1 0.1149(3) 0.5458(9) 0.0698(13) 0.0473(16) Uani d . 1 . .
    H H1A 0.1174 0.6754 0.0628 0.057 Uiso calc R 1 . .
    H H1B 0.0937 0.5146 0.2015 0.057 Uiso calc R 1 . .
    C C2 0.1785(3) 0.4687(9) 0.1054(12) 0.0428(14) Uani d . 1 . .
    H H2A 0.1995 0.4979 -0.0274 0.051 Uiso calc R 1 . .
    H H2B 0.176 0.3392 0.116 0.051 Uiso calc R 1 . .
    C C3 0.2148(3) 0.5417(10) 0.3254(13) 0.0480(16) Uani d . 1 . .
    H H3A 0.193 0.5156 0.4571 0.058 Uiso calc R 1 . .
    H H3B 0.2179 0.671 0.3126 0.058 Uiso calc R 1 . .
    C C4 0.2789(3) 0.4625(10) 0.3699(14) 0.0475(16) Uani d . 1 . .
    H H4A 0.2758 0.3335 0.3867 0.057 Uiso calc R 1 . .
    H H4B 0.3004 0.4859 0.2366 0.057 Uiso calc R 1 . .
    C C5 0.3156(3) 0.5386(10) 0.5854(14) 0.0492(17) Uani d . 1 . .
    H H5A 0.294 0.5148 0.7185 0.059 Uiso calc R 1 . .
    H H5B 0.3183 0.6676 0.5687 0.059 Uiso calc R 1 . .
    C C6 0.3800(3) 0.4614(10) 0.6324(14) 0.0509(17) Uani d . 1 . .
    H H6A 0.3772 0.3325 0.6506 0.061 Uiso calc R 1 . .
    H H6B 0.4014 0.484 0.4985 0.061 Uiso calc R 1 . .
    C C7 0.4170(3) 0.5383(10) 0.8458(14) 0.0497(17) Uani d . 1 . .
    H H7A 0.3957 0.5156 0.9797 0.06 Uiso calc R 1 . .
    H H7B 0.4199 0.6672 0.8276 0.06 Uiso calc R 1 . .
    C C8 0.4813(3) 0.4614(10) 0.8924(14) 0.0505(17) Uani d . 1 . .
    H H8A 0.5027 0.4843 0.7585 0.061 Uiso calc R 1 . .
    H H8B 0.4785 0.3325 0.9103 0.061 Uiso calc R 1 . .
loop_
    _atom_site_aniso_label
    _atom_site_aniso_U_11
    _atom_site_aniso_U_22
    _atom_site_aniso_U_33
    _atom_site_aniso_U_12
    _atom_site_aniso_U_13
    _atom_site_aniso_U_23
    I1 0.0459(4) 0.0673(4) 0.0437(4) -0.00104(19) -0.0057(2) -0.00042(19)
    C1 0.036(3) 0.055(4) 0.049(4) 0.003(3) -0.004(3) -0.010(3)
    C2 0.036(3) 0.053(4) 0.037(3) 0.005(3) -0.003(3) -0.004(3)
    C3 0.038(3) 0.057(4) 0.046(4) 0.001(3) -0.006(3) -0.006(3)
    C4 0.035(3) 0.057(4) 0.049(4) 0.002(3) -0.002(3) 0.002(3)
    C5 0.036(3) 0.063(4) 0.047(4) 0.004(3) -0.002(3) 0.000(3)
    C6 0.037(3) 0.061(4) 0.052(4) 0.000(3) -0.005(3) -0.003(3)
    C7 0.035(3) 0.064(4) 0.048(4) 0.001(3) -0.003(3) -0.002(3)
    C8 0.037(3) 0.061(4) 0.051(4) 0.003(3) -0.006(3) -0.002(3)
_geom_special_details
;
 All esds (except the esd in the dihedral angle between two l.s. planes)
 are estimated using the full covariance matrix.  The cell esds are taken
 into account individually in the estimation of esds in distances, angles
 and torsion angles; correlations between esds in cell parameters are only
 used when they are defined by crystal symmetry.  An approximate (isotropic)
 treatment of cell esds is used for estimating esds involving l.s. planes.
;
loop_
    _geom_bond_atom_site_label_1
    _geom_bond_atom_site_label_2
    _geom_bond_site_symmetry_2
    _geom_bond_distance
    _geom_bond_publ_flag
    I1 C1 . 2.150(7) n
    C1 C2 . 1.506(9) n
    C1 H1A . 0.97 no
    C1 H1B . 0.97 no
    C2 C3 . 1.523(9) n
    C2 H2A . 0.97 no
    C2 H2B . 0.97 no
    C3 C4 . 1.524(9) n
    C3 H3A . 0.97 no
    C3 H3B . 0.97 no
    C4 C5 . 1.515(10) n
    C4 H4A . 0.97 no
    C4 H4B . 0.97 no
    C5 C6 . 1.527(9) n
    C5 H5A . 0.97 no
    C5 H5B . 0.97 no
    C6 C7 . 1.512(10) n
    C6 H6A . 0.97 no
    C6 H6B . 0.97 no
    C7 C8 . 1.522(10) n
    C7 H7A . 0.97 no
    C7 H7B . 0.97 no
    C8 C8 3_667 1.523(15) n
    C8 H8A . 0.97 no
    C8 H8B . 0.97 no
loop_
    _geom_contact_atom_site_label_1
    _geom_contact_atom_site_label_2
    _geom_contact_distance
    _geom_contact_site_symmetry_1
    _geom_contact_site_symmetry_2
    _geom_contact_publ_flag
    I1 I1 3.9095(14) . 3_564 n
loop_
    _geom_angle_atom_site_label_1
    _geom_angle_atom_site_label_2
    _geom_angle_atom_site_label_3
    _geom_angle_site_symmetry_1
    _geom_angle_site_symmetry_3
    _geom_angle
    _geom_angle_publ_flag
    C2 C1 I1 . . 112.0(4) no
    C2 C1 H1A . . 109.2 no
    I1 C1 H1A . . 109.2 no
    C2 C1 H1B . . 109.2 no
    I1 C1 H1B . . 109.2 no
    H1A C1 H1B . . 107.9 no
    C1 C2 C3 . . 111.5(6) no
    C1 C2 H2A . . 109.3 no
    C3 C2 H2A . . 109.3 no
    C1 C2 H2B . . 109.3 no
    C3 C2 H2B . . 109.3 no
    H2A C2 H2B . . 108 no
    C2 C3 C4 . . 112.8(6) no
    C2 C3 H3A . . 109 no
    C4 C3 H3A . . 109 no
    C2 C3 H3B . . 109 no
    C4 C3 H3B . . 109 no
    H3A C3 H3B . . 107.8 no
    C5 C4 C3 . . 112.7(6) no
    C5 C4 H4A . . 109 no
    C3 C4 H4A . . 109 no
    C5 C4 H4B . . 109 no
    C3 C4 H4B . . 109 no
    H4A C4 H4B . . 107.8 no
    C4 C5 C6 . . 113.5(6) no
    C4 C5 H5A . . 108.9 no
    C6 C5 H5A . . 108.9 no
    C4 C5 H5B . . 108.9 no
    C6 C5 H5B . . 108.9 no
    H5A C5 H5B . . 107.7 no
    C7 C6 C5 . . 113.7(6) no
    C7 C6 H6A . . 108.8 no
    C5 C6 H6A . . 108.8 no
    C7 C6 H6B . . 108.8 no
    C5 C6 H6B . . 108.8 no
    H6A C6 H6B . . 107.7 no
    C6 C7 C8 . . 113.7(6) no
    C6 C7 H7A . . 108.8 no
    C8 C7 H7A . . 108.8 no
    C6 C7 H7B . . 108.8 no
    C8 C7 H7B . . 108.8 no
    H7A C7 H7B . . 107.7 no
    C7 C8 C8 . 3_667 113.8(8) no
    C7 C8 H8A . . 108.8 no
    C8 C8 H8A 3_667 . 108.8 no
    C7 C8 H8B . . 108.8 no
    C8 C8 H8B 3_667 . 108.8 no
    H8A C8 H8B . . 107.7 no
loop_
    _geom_torsion_atom_site_label_1
    _geom_torsion_atom_site_label_2
    _geom_torsion_atom_site_label_3
    _geom_torsion_atom_site_label_4
    _geom_torsion_site_symmetry_1
    _geom_torsion_site_symmetry_2
    _geom_torsion_site_symmetry_3
    _geom_torsion_site_symmetry_4
    _geom_torsion
    _geom_torsion_publ_flag
    I1 C1 C2 C3 . . . . 178.9(5) n
    C1 C2 C3 C4 . . . . 178.5(6) n
    C2 C3 C4 C5 . . . . 178.6(6) n
    C3 C4 C5 C6 . . . . -179.7(7) n
    C4 C5 C6 C7 . . . . 179.4(7) n
    C5 C6 C7 C8 . . . . -180.0(7) n
    C6 C7 C8 C8 . . . 3_667 -179.9(8) n
