# Supplementary material for: 1,16-Diiodo­hexa­deca­ne
Source: Acta Crystallogr Sect E Struct Rep Online. 2008 Jan 11;64(Pt 2):o418. doi: 10.1107/S160053680800041X (PMC2960330; doi:10.1107/S160053680800041X)
Supplement: Supplementary file 2 [file e-64-0o418-Isup2.hkl]

#
# h,k,l, Fc-squared, Fo-squared, sigma(Fo-squared) and status flag
#
data_I
_shelx_title ' XYZN file = SHELXL INS file, from DIRDIF output for NEW'
_shelx_refln_list_code          4
_shelx_F_calc_maximum      264.74
_exptl_crystal_F_000       468.00
_reflns_d_resolution_high  0.8197
 
loop_
 _symmetry_equiv_pos_as_xyz
 'x, y, z'
 '-x, y+1/2, -z+1/2'
 '-x, -y, -z'
 'x, -y-1/2, z-1/2'
 
_cell_length_a    22.0407
_cell_length_b     7.4596
_cell_length_c     5.7981
_cell_angle_alpha  90.000
_cell_angle_beta   96.872
_cell_angle_gamma  90.000
 
_shelx_F_squared_multiplier     1.000
 
loop_
 _refln_index_h
 _refln_index_k
 _refln_index_l
 _refln_F_squared_calc
 _refln_F_squared_meas
 _refln_F_squared_sigma
 _refln_observed_status
   2   0   0    10130.20    13722.01    700.56 o
   3   0   0     2097.91     2099.28     44.41 o
   4   0   0      289.26      294.72      8.58 o
   5   0   0     5948.80     6327.05    222.15 o
   6   0   0    15638.05    17924.46    934.34 o
   7   0   0    23281.67    27491.80   1747.77 o
   8   0   0    24988.25    29262.23   1546.34 o
   9   0   0    20918.32    23593.14   1257.58 o
  10   0   0     1481.91     1205.17     24.97 o
  11   0   0     2147.58     2061.56     58.93 o
  12   0   0        9.25        7.41      2.90 o
  13   0   0     1577.29     1598.42     82.61 o
  14   0   0     4905.44     5012.70    143.89 o
  15   0   0     7297.67     7692.16    203.92 o
  16   0   0     7249.95     7502.61    219.21 o
  17   0   0     5186.06     5319.08     68.43 o
  18   0   0     2464.42     2563.23    105.89 o
  19   0   0      843.49      859.61     24.26 o
  20   0   0      673.88      586.38     13.01 o
  21   0   0      672.31      635.66     13.19 o
  22   0   0     1243.86     1192.28     12.30 o
  23   0   0     1539.62     1482.48     35.79 o
  24   0   0     1307.74     1235.42     10.94 o
  25   0   0      765.05      747.00      8.50 o
  26   0   0      265.37      261.53     15.15 o
   1   1   0      371.35      354.35      2.80 o
   2   1   0     1422.48     1322.62      8.58 o
   3   1   0     2667.59     2439.60     34.68 o
   4   1   0     3151.60     2873.29     40.00 o
   5   1   0     2636.80     2396.02     52.02 o
   6   1   0     1514.69     1408.64     37.59 o
   7   1   0      517.82      455.28     18.91 o
   8   1   0       33.61       36.84      3.48 o
   9   1   0       63.47       51.63      2.94 o
  10   1   0     3444.50     3671.87    101.19 o
  11   1   0     1257.62     1188.72     38.19 o
  12   1   0     1133.66     1085.83     26.03 o
  13   1   0      774.24      742.38     16.59 o
  14   1   0      341.87      316.82     10.88 o
  15   1   0       56.02       55.76      2.39 o
  16   1   0       10.54       10.74      2.45 o
  17   1   0      139.21      134.05      5.26 o
  18   1   0      310.76      300.68      7.28 o
  19   1   0      447.37      451.62      8.47 o
  20   1   0      138.10      126.93      5.67 o
  21   1   0      186.85      194.60      5.78 o
  22   1   0       87.92       96.97      2.86 o
  23   1   0       14.79       17.56      0.89 o
  24   1   0        1.38        0.66      1.51 o
  25   1   0       26.38       20.38      1.29 o
  26   1   0       52.74       43.53      2.16 o
   0   2   0    70089.66    63729.81    271.27 o
   1   2   0     9313.61     8763.63    104.44 o
   2   2   0     4936.80     4568.47     22.41 o
   3   2   0     1126.47     1015.86     20.80 o
   4   2   0       72.44       69.81      3.64 o
   5   2   0     2454.77     2316.68     23.58 o
   6   2   0     6851.85     6521.06     89.41 o
   7   2   0    10656.34    10492.53     54.49 o
   8   2   0    11805.55    12153.92     69.26 o
   9   2   0     9997.66    10531.36    270.80 o
  10   2   0      803.68      794.57     66.19 o
  11   2   0      978.61     1037.92     76.13 o
  12   2   0        2.54        6.40      7.86 o
  13   2   0      768.49      811.91     54.25 o
  14   2   0     2381.52     2517.10    172.38 o
  15   2   0     3541.59     3709.83    174.17 o
  16   2   0     3569.15     3719.91    211.18 o
  17   2   0     2568.96     2602.86    161.55 o
  18   2   0     1217.94     1246.10     20.60 o
  19   2   0      415.20      415.07     11.87 o
  20   2   0      320.92      297.33     16.04 o
  21   2   0      318.08      309.19      6.81 o
  22   2   0      602.29      585.02     15.36 o
  23   2   0      768.89      707.31     13.76 o
  24   2   0      667.27      629.78     16.07 o
  25   2   0      397.35      397.32     20.86 o
  26   2   0      139.31      129.88      2.77 o
   1   3   0     1499.84     1395.04     52.66 o
   2   3   0     5330.60     5035.82     48.01 o
   3   3   0     9475.14     8944.85     73.77 o
   4   3   0    10948.27    10349.58     41.28 o
   5   3   0     8968.34     8470.56     39.39 o
   6   3   0     4958.00     4702.97     30.98 o
   7   3   0     1496.38     1333.52     17.90 o
   8   3   0       26.07       19.06      2.21 o
   9   3   0      571.38      554.87     15.55 o
  10   3   0     8889.44     9413.71    227.74 o
  11   3   0     5041.45     5284.70    177.60 o
  12   3   0     4703.46     5207.07    263.96 o
  13   3   0     3221.36     3988.95    185.18 o
  14   3   0     1426.28     1503.22     55.55 o
  15   3   0      239.40      245.57     13.88 o
  16   3   0       38.52       75.39     53.76 o
  17   3   0      564.40      559.50     16.09 o
  18   3   0     1280.25     1292.97     21.93 o
  19   3   0     1854.71     1873.11    119.32 o
  20   3   0      592.94      556.91     28.19 o
  21   3   0      783.23      759.03     33.10 o
  22   3   0      373.25      352.90     12.78 o
  23   3   0       64.57       71.09      3.25 o
  24   3   0        5.36        3.12      1.65 o
  25   3   0      109.91       79.29      6.84 o
   0   4   0     4543.79     4451.33     39.18 o
   1   4   0      285.77      268.10      7.05 o
   2   4   0      135.55      128.09      5.30 o
   3   4   0       30.59       26.65      1.97 o
   4   4   0        2.05       -3.34      3.34 o
   5   4   0       84.57      104.35      9.28 o
   6   4   0      263.78      249.88      9.30 o
   7   4   0      490.47      476.74     29.62 o
   8   4   0      651.67      664.26     15.46 o
   9   4   0      649.97      623.05     20.56 o
  10   4   0        7.60        2.31      7.17 o
  11   4   0       53.76       60.53      4.56 o
  12   4   0        2.83        2.42      9.92 o
  13   4   0       19.19       25.82      9.25 o
  14   4   0       93.83      133.68     22.47 o
  15   4   0      163.50      167.14     19.85 o
  16   4   0      204.49      206.23     12.93 o
  17   4   0      166.04      172.61     12.70 o
  18   4   0       83.77       89.99      5.17 o
  19   4   0       41.50       45.00      4.53 o
  20   4   0       39.75       37.39      2.48 o
  21   4   0       10.55       12.91      1.20 o
  22   4   0       21.56       25.26      1.46 o
  23   4   0       39.27       37.74      2.48 o
   1   5   0      738.89      732.91     13.84 o
   2   5   0     2555.04     2560.33     25.97 o
   3   5   0     4531.18     4436.64     35.45 o
   4   5   0     5262.71     5254.09     40.06 o
   5   5   0     4341.70     4234.85     93.39 o
   6   5   0     2429.88     2464.65     49.62 o
   7   5   0      752.04      688.96     17.41 o
   8   5   0       14.68       33.66     15.83 o
   9   5   0      300.77      318.69     14.05 o
  10   5   0     4592.88     5020.79     57.77 o
  11   5   0     2638.64     2697.74     46.27 o
  12   5   0     2475.94     2594.78     50.95 o
  13   5   0     1728.91     1890.90     81.51 o
  14   5   0      793.25      965.60     47.73 o
  15   5   0      140.73      164.35      9.70 o
  16   5   0       17.51       18.31      3.37 o
  17   5   0      309.00      312.81      8.68 o
  18   5   0      730.51      730.85     32.51 o
  19   5   0     1114.63     1018.07     45.94 o
  20   5   0      277.91      250.33     11.64 o
  21   5   0      450.81      446.43     32.19 o
  22   5   0      234.07      209.90      8.17 o
   0   6   0      160.01      151.45     11.90 o
   1   6   0      443.99      424.33     15.12 o
   2   6   0      265.18      272.48     12.51 o
   3   6   0       67.66       70.52      4.56 o
   4   6   0        1.30        1.92      4.85 o
   5   6   0       88.87       96.17     14.65 o
   6   6   0      234.03      236.69     11.01 o
   7   6   0      294.63      308.59     17.58 o
   8   6   0      237.27      242.45     13.26 o
   9   6   0      142.44      149.58      8.88 o
  10   6   0      169.00      138.79      8.20 o
  11   6   0       26.31       20.87      4.94 o
  12   6   0        1.55       -3.43     10.99 o
  13   6   0       50.76       57.44     12.13 o
  14   6   0      109.12      126.75      8.49 o
  15   6   0      136.94      113.17      5.84 o
  16   6   0      102.23       88.69      5.87 o
  17   6   0       63.14       52.62      4.78 o
  18   6   0       29.98       28.89      4.06 o
  19   6   0        4.36        3.10      2.30 o
  20   6   0        0.92        1.39      1.79 o
   1   7   0      102.66       96.47      6.24 o
   2   7   0      322.81      320.20     13.93 o
   3   7   0      556.80      581.39     40.91 o
   4   7   0      653.51      636.68     19.25 o
   5   7   0      559.74      557.09     20.87 o
   6   7   0      339.50      327.38     17.02 o
   7   7   0      130.70      121.55      7.48 o
   8   7   0       11.49       12.39      3.33 o
   9   7   0       18.66       22.76      3.56 o
  10   7   0      950.07      960.44     58.14 o
  11   7   0      340.90      306.48     18.04 o
  12   7   0      307.66      333.13     49.23 o
  13   7   0      228.31      235.43     11.89 o
  14   7   0      118.17      107.46      7.32 o
  15   7   0       25.08       34.20      2.30 o
  16   7   0        1.07       -0.93      3.37 o
  17   7   0       42.66       37.81      1.94 o
   0   8   0      637.48      496.71     18.52 o
   1   8   0      331.45      263.10      9.86 o
   2   8   0      183.53      163.13      8.05 o
   3   8   0       44.15       36.82      2.70 o
   4   8   0        1.69       -2.16      7.64 o
   5   8   0       77.86       62.22      4.07 o
   6   8   0      209.36      200.40     11.91 o
   7   8   0      288.05      258.79     12.74 o
   8   8   0      267.45      253.13     23.83 o
   9   8   0      196.78      343.96     18.13 o
  10   8   0       85.07      174.09     26.01 o
  11   8   0       31.02       61.32      4.24 o
  12   8   0        0.12        2.98      3.92 o
   1   9   0        2.42        6.17      3.99 o
   2   9   0        3.76       -1.34      8.79 o
   3   9   0        4.35       -0.27      6.03 o
 -26   1   1      385.21      317.03     11.92 o
 -25   1   1      170.68      137.19      2.66 o
 -24   1   1       15.09        9.33      1.60 o
 -23   1   1       46.31       63.25      2.86 o
 -22   1   1     1125.12     1137.37     15.69 o
 -21   1   1     1615.27     1636.76     23.66 o
 -20   1   1     2385.23     2400.56     31.08 o
 -19   1   1     2434.70     2485.69     36.51 o
 -18   1   1     1739.53     1793.58     31.27 o
 -17   1   1      636.41      644.34     11.26 o
 -16   1   1        2.47        7.74      2.19 o
 -15   1   1      657.39      625.99     12.48 o
 -14   1   1     2438.29     2451.13     39.50 o
 -13   1   1     2984.01     2923.53     67.42 o
 -12   1   1    17890.11    19962.50    537.04 o
 -11   1   1    11547.77    12340.54    286.80 o
 -10   1   1     7146.44     7891.96    395.54 o
  -9   1   1     2337.93     2418.26     57.95 o
  -8   1   1        0.23        4.35      5.00 o
  -7   1   1     2685.76     2712.17    189.54 o
  -6   1   1    10231.90    10173.41    203.90 o
  -5   1   1    20104.66    20437.87    725.02 o
  -4   1   1    30895.80    32268.14   1342.30 o
  -3   1   1    68320.68    66573.13   2998.63 o
  -2   1   1      411.69      408.93      3.71 o
  -1   1   1      794.48      765.54      4.41 o
   0   1   1      227.97      219.49      2.49 o
   1   1   1     4359.23     3978.53     70.21 o
   2   1   1    12319.41    10594.85    115.22 o
   3   1   1    19957.97    18065.29    425.30 o
   4   1   1    22463.11    21577.63    829.74 o
   5   1   1    18540.77    18301.80    910.47 o
   6   1   1    10007.24     9699.14    456.39 o
   7   1   1     1909.85     1702.79     51.81 o
   8   1   1        4.25        7.73      2.70 o
   9   1   1     2585.09     2543.17     56.03 o
  10   1   1     7781.83     8301.79    378.50 o
  11   1   1    11437.45    12321.44    356.67 o
  12   1   1    11510.41    12198.31    262.62 o
  13   1   1     8148.11     8385.34    187.73 o
  14   1   1     3733.60     3738.78     41.61 o
  15   1   1      641.68      656.29     16.58 o
  16   1   1       78.67       71.76      3.07 o
  17   1   1     4625.16     4724.86     83.18 o
  18   1   1     1504.19     1566.08     37.54 o
  19   1   1     2467.31     2685.78     40.47 o
  20   1   1     2385.64     2518.41     52.34 o
  21   1   1     1531.87     1582.27     15.11 o
  22   1   1      580.20      621.60      6.76 o
  23   1   1       60.51       77.15      2.37 o
  24   1   1       43.52       34.89      1.57 o
  25   1   1      305.62      241.28      6.67 o
 -26   2   1       78.69       72.46      5.74 o
 -25   2   1      185.90      157.16      3.63 o
 -24   2   1      256.19      221.37      8.50 o
 -23   2   1      201.69      176.56     17.10 o
 -22   2   1      691.28      658.70     25.81 o
 -21   2   1      171.52      163.52     14.72 o
 -20   2   1        7.43        4.66      2.92 o
 -19   2   1       92.48      107.24     13.88 o
 -18   2   1      526.53      521.10     25.45 o
 -17   2   1     1211.33     1199.30     28.37 o
 -16   2   1     1815.07     1856.89     91.85 o
 -15   2   1     1978.71     1996.83     58.42 o
 -14   2   1     1619.71     1631.60     59.65 o
 -13   2   1     1267.36     1297.76     27.83 o
 -12   2   1      297.45      317.03     15.56 o
 -11   2   1      709.91      749.16     33.88 o
 -10   2   1     2136.12     2044.34     50.38 o
  -9   2   1     3854.32     3829.12     41.68 o
  -8   2   1     4999.36     4796.76     40.26 o
  -7   2   1     4663.57     4409.70     33.17 o
  -6   2   1     2945.15     2702.63     34.98 o
  -5   2   1      936.49      851.96     21.89 o
  -4   2   1       17.24       18.99      4.38 o
  -3   2   1      129.75      124.76      3.88 o
  -2   2   1     6356.21     6155.38     70.29 o
  -1   2   1     8366.68     7934.60     76.18 o
   0   2   1     9739.08     9047.61    232.36 o
   1   2   1     8199.25     7330.85    156.30 o
   2   2   1     4654.79     4162.92    109.18 o
   3   2   1     1249.26     1119.36     14.40 o
   4   2   1        1.93        1.18      4.52 o
   5   2   1     1318.92     1226.47     29.59 o
   6   2   1     4497.96     4221.81     43.13 o
   7   2   1    15154.35    15444.98   1063.53 o
   8   2   1     2604.38     2439.79     32.88 o
   9   2   1     2952.87     2934.15     92.56 o
  10   2   1     1537.36     1473.55     31.38 o
  11   2   1      291.49      250.70     12.56 o
  12   2   1       38.71       42.11      3.98 o
  13   2   1      701.19      734.55     40.68 o
  14   2   1     1578.89     1713.45    123.24 o
  15   2   1     2067.72     2134.33     98.76 o
  16   2   1     1892.57     1896.78     87.48 o
  17   2   1      778.83      705.57     16.54 o
  18   2   1      674.52      706.85     51.54 o
  19   2   1      102.62      102.80      5.71 o
  20   2   1       18.75       19.90      2.55 o
  21   2   1      221.45      215.79     11.62 o
  22   2   1      453.89      394.04     23.63 o
  23   2   1      509.89      471.32     18.13 o
  24   2   1      423.07      358.66      8.50 o
  25   2   1      241.35      197.31      6.21 o
 -25   3   1       29.65       25.89      1.74 o
 -24   3   1        1.90        1.43      2.02 o
 -23   3   1       10.05       11.92      1.17 o
 -22   3   1      253.18      245.50     15.54 o
 -21   3   1      361.00      374.84     23.31 o
 -20   3   1      529.77      545.58     21.99 o
 -19   3   1      519.84      556.58     14.12 o
 -18   3   1      348.44      386.83     12.83 o
 -17   3   1      121.77      125.83     18.71 o
 -16   3   1        0.10        2.13      6.21 o
 -15   3   1      142.68      136.88      7.90 o
 -14   3   1      504.73      571.23     75.77 o
 -13   3   1      597.19      692.81     28.39 o
 -12   3   1     3922.49     4192.10    233.31 o
 -11   3   1     2334.90     2528.70    120.33 o
 -10   3   1     1345.27     1467.13     26.89 o
  -9   3   1      391.44      402.94     18.04 o
  -8   3   1        1.68        4.70      4.43 o
  -7   3   1      554.10      489.99     11.05 o
  -6   3   1     1909.93     1776.65     21.52 o
  -5   3   1     3565.14     3425.84     24.27 o
  -4   3   1     5204.57     5155.33     28.25 o
  -3   3   1     9633.68     9870.54     38.89 o
  -2   3   1      298.39      250.15      5.79 o
  -1   3   1      207.52      190.38      5.22 o
   0   3   1       30.55       28.73      1.98 o
   1   3   1      750.74      713.11     13.40 o
   2   3   1     2188.43     1991.25     16.20 o
   3   3   1     3600.55     3377.35     31.03 o
   4   3   1     4238.98     3885.26     39.17 o
   5   3   1     3641.10     3342.79     25.99 o
   6   3   1     1956.62     1827.30     21.04 o
   7   3   1      322.05      327.21     20.64 o
   8   3   1        0.99       -0.29      5.63 o
   9   3   1      493.69      501.41     16.48 o
  10   3   1     1484.26     1426.60     66.64 o
  11   3   1     2261.95     2489.93    265.24 o
  12   3   1     2355.66     2477.87    103.49 o
  13   3   1     1766.69     1757.98    185.92 o
  14   3   1      840.37      875.26     55.08 o
  15   3   1      150.89      154.33      7.74 o
  16   3   1       12.30       12.99      4.93 o
  17   3   1     1097.45     1092.57     68.80 o
  18   3   1      266.94      298.53     27.93 o
  19   3   1      495.15      507.08     22.69 o
  20   3   1      525.04      528.49     23.21 o
  21   3   1      358.44      344.60     19.42 o
  22   3   1      141.10      145.15      4.36 o
  23   3   1       16.57       21.06      2.33 o
  24   3   1        8.90        5.40      0.79 o
 -24   4   1      319.44      256.10     14.62 o
 -23   4   1      240.98      209.23     13.81 o
 -22   4   1      921.98      832.88     34.09 o
 -21   4   1      212.03      186.18      5.25 o
 -20   4   1        7.35        1.79      4.52 o
 -19   4   1      123.55      136.39      5.51 o
 -18   4   1      663.01      673.21     27.97 o
 -17   4   1     1495.52     1525.92     62.80 o
 -16   4   1     2206.59     2219.29     62.74 o
 -15   4   1     2358.63     2520.52     47.46 o
 -14   4   1     1844.48     2380.26     54.37 o
 -13   4   1     1205.63     1479.21    120.71 o
 -12   4   1      170.52      220.57     17.40 o
 -11   4   1      763.50      782.73     23.65 o
 -10   4   1     2433.38     2447.54     37.46 o
  -9   4   1     4445.05     4566.80     65.40 o
  -8   4   1     5767.43     5816.90     46.44 o
  -7   4   1     5351.57     5339.37     83.99 o
  -6   4   1     3331.17     3285.09     29.33 o
  -5   4   1     1017.41     1010.58     17.03 o
  -4   4   1        5.14       12.37      3.08 o
  -3   4   1      399.34      414.93     12.62 o
  -2   4   1     6000.03     5644.94     53.09 o
  -1   4   1     8329.40     7978.49     46.19 o
   0   4   1     9642.84     9255.43     69.34 o
   1   4   1     8040.76     7553.70    143.55 o
   2   4   1     4486.90     4157.70     46.92 o
   3   4   1     1146.45     1102.32     15.08 o
   4   4   1        8.87        8.33      2.24 o
   5   4   1     1476.18     1412.57     19.08 o
   6   4   1     4716.34     4462.03     37.05 o
   7   4   1    12792.42    12278.84    403.33 o
   8   4   1     3851.18     3857.35     40.95 o
   9   4   1     3677.04     3687.51    112.69 o
  10   4   1     1855.87     1883.89     35.02 o
  11   4   1      353.27      362.72     19.63 o
  12   4   1       45.30       51.13     19.37 o
  13   4   1      831.67      875.46     34.32 o
  14   4   1     1905.68     2104.79    239.06 o
  15   4   1     2512.61     2623.37    207.78 o
  16   4   1     2321.46     2394.81    148.47 o
  17   4   1      939.40      981.93     33.81 o
  18   4   1      852.47      856.92     61.34 o
  19   4   1      140.15      133.15      5.77 o
  20   4   1       19.91       14.62      1.32 o
  21   4   1      272.49      248.45     16.25 o
  22   4   1      571.92      490.07     40.88 o
  23   4   1      657.84      539.17     54.80 o
 -22   5   1        0.02        0.80      1.23 o
 -21   5   1        0.65        2.35      2.08 o
 -20   5   1        1.04        3.51      1.12 o
 -19   5   1        3.24        4.02      1.54 o
 -18   5   1        6.90        4.05      2.69 o
 -17   5   1        4.69        4.39      2.87 o
 -16   5   1        1.78        3.21      7.98 o
 -15   5   1        0.59      -10.45     10.45 o
 -14   5   1        8.93        3.85     15.10 o
 -13   5   1       44.66       51.96      8.97 o
 -12   5   1       16.48       30.19      6.35 o
 -11   5   1        4.29        7.75      8.39 o
 -10   5   1       13.54        7.69      8.56 o
  -9   5   1       12.25       11.12      6.12 o
  -8   5   1        2.87       -3.87      8.41 o
  -7   5   1        1.13        5.21      4.76 o
  -6   5   1       16.40       15.27      7.98 o
  -5   5   1       29.37       27.58      2.25 o
  -4   5   1       10.96       13.32      3.39 o
  -3   5   1       63.34       91.64      4.88 o
  -2   5   1      183.71      218.12      8.21 o
  -1   5   1       27.08       25.99      2.06 o
   0   5   1        0.31       -1.54      5.44 o
   1   5   1       12.04       14.85      1.81 o
   2   5   1       36.15       37.06      2.44 o
   3   5   1       45.37       43.19      2.88 o
   4   5   1       23.23       21.60      2.14 o
   5   5   1        3.52       43.11     22.14 o
   6   5   1        0.59       48.37     30.38 o
   7   5   1        4.17        0.25      4.67 o
   8   5   1        1.03        3.36      5.62 o
   9   5   1        9.82        6.93      7.69 o
  10   5   1       20.69       12.99      5.88 o
  11   5   1       16.63        8.05     10.80 o
  12   5   1        7.09        5.18     15.82 o
  13   5   1        0.31        7.02      8.13 o
  14   5   1        0.38        7.81      7.33 o
  15   5   1        0.35       -4.97     18.21 o
  16   5   1        1.40        3.53      3.98 o
  17   5   1       15.71       18.23      4.10 o
  18   5   1       24.29       18.81      2.96 o
  19   5   1       11.70       10.11      4.03 o
  20   5   1        1.97        2.40      1.21 o
  21   5   1        0.07        2.07      0.95 o
 -20   6   1        1.04        0.72      1.85 o
 -19   6   1       44.26       49.01      6.87 o
 -18   6   1      206.41      216.33      6.94 o
 -17   6   1      438.54      398.14     43.18 o
 -16   6   1      617.29      561.40     35.05 o
 -15   6   1      649.28      686.08     16.11 o
 -14   6   1      529.24      659.61     22.54 o
 -13   6   1      425.64      525.19     31.02 o
 -12   6   1      111.40      122.10      8.19 o
 -11   6   1      245.20      242.57     13.45 o
 -10   6   1      668.12      692.34     31.19 o
  -9   6   1     1151.24     1252.66     28.90 o
  -8   6   1     1455.97     1534.75     30.78 o
  -7   6   1     1333.83     1385.12     44.69 o
  -6   6   1      823.58      834.54     41.84 o
  -5   6   1      262.92      261.24     11.86 o
  -4   6   1        4.42        5.55      5.07 o
  -3   6   1       73.66       89.85      5.52 o
  -2   6   1     1621.47     1547.30     25.03 o
  -1   6   1     2128.97     2124.30     29.79 o
   0   6   1     2432.59     2422.39     30.54 o
   1   6   1     2029.56     1993.95     56.60 o
   2   6   1     1161.69     1100.99     21.62 o
   3   6   1      318.94      317.05     13.12 o
   4   6   1        0.44        4.12      4.46 o
   5   6   1      355.55      374.27     13.98 o
   6   6   1     1264.27     1243.93     43.66 o
   7   6   1     4077.94     4083.25     48.88 o
   8   6   1      818.31      845.55     37.14 o
   9   6   1      888.90      918.94     27.39 o
  10   6   1      495.47      539.49     46.02 o
  11   6   1      111.51      127.00      8.15 o
  12   6   1        7.52        7.63     12.61 o
  13   6   1      209.72      216.25     18.05 o
  14   6   1      520.83      571.49     22.00 o
  15   6   1      718.79      682.98     48.09 o
  16   6   1      684.61      618.99     47.74 o
  17   6   1      223.88      197.17     14.84 o
  18   6   1      284.59      263.76     33.16 o
  19   6   1       56.79       46.27      5.47 o
 -17   7   1       25.71       21.25      1.35 o
 -16   7   1        0.91       -1.06      2.80 o
 -15   7   1       19.09       22.48      2.00 o
 -14   7   1       79.72       68.57      4.59 o
 -13   7   1      144.35      160.83      8.81 o
 -12   7   1      234.40      232.55     31.60 o
 -11   7   1      252.38      245.26     12.89 o
 -10   7   1      195.79      188.44     11.31 o
  -9   7   1       79.91       87.96      5.80 o
  -8   7   1        1.85       -0.44      4.67 o
  -7   7   1       54.40       55.34      3.65 o
  -6   7   1      241.20      251.21     12.92 o
  -5   7   1      450.55      422.96     17.70 o
  -4   7   1      528.50      552.25     17.09 o
  -3   7   1      474.87      433.75     15.68 o
  -2   7   1      201.63      222.35     11.29 o
  -1   7   1       57.69       67.64      4.29 o
   0   7   1        1.29        3.32      3.59 o
   1   7   1      104.52      108.64     13.56 o
   2   7   1      313.73      314.36     46.71 o
   3   7   1      480.39      472.95     16.61 o
   4   7   1      463.28      461.68     23.79 o
   5   7   1      313.71      315.06     15.27 o
   6   7   1      167.74      156.62      9.17 o
   7   7   1       54.81       49.42      3.84 o
   8   7   1        0.39        1.98      6.35 o
   9   7   1       76.38       88.87      5.35 o
  10   7   1      231.68      234.11     12.79 o
  11   7   1      313.23      291.17     14.35 o
  12   7   1      285.58      278.31     21.42 o
  13   7   1      169.72      150.41     14.09 o
  14   7   1       73.50      100.91     10.69 o
  15   7   1       12.72       12.69      3.30 o
  16   7   1        4.28        2.37      2.29 o
 -12   8   1       26.02       37.95      3.97 o
 -11   8   1       22.87       47.77      6.03 o
 -10   8   1       43.10       84.29      5.48 o
  -9   8   1       61.68      112.07     12.08 o
  -8   8   1       71.68       70.44      5.34 o
  -7   8   1       64.94       58.03      4.62 o
  -6   8   1       41.82       49.32      8.81 o
  -5   8   1       17.43       15.51      3.34 o
  -4   8   1        1.96        5.73      4.89 o
  -3   8   1        1.31        0.90      5.15 o
  -2   8   1      132.87      103.71     20.33 o
  -1   8   1      127.80       99.87      5.19 o
   0   8   1      130.28      115.78      9.17 o
   1   8   1      107.64       84.55      4.89 o
   2   8   1       68.20       53.64      3.66 o
   3   8   1       24.29       23.67      4.00 o
   4   8   1        1.06        4.51      4.65 o
   5   8   1       14.69       14.70      2.42 o
   6   8   1       78.80       71.62      4.27 o
   7   8   1      413.93      318.22     21.12 o
   8   8   1       18.28       28.73      3.34 o
   9   8   1       35.55       75.88      8.14 o
  10   8   1       28.73       63.11      4.02 o
  11   8   1       10.79       15.16      1.93 o
  -1   9   1       12.52        2.01      5.48 o
   0   9   1        0.73       -0.19      3.87 o
 -26   0   2      235.47      202.26      5.06 o
 -25   0   2      547.82      469.86      8.38 o
 -24   0   2      828.29      746.70     12.17 o
 -23   0   2      947.62      843.88     13.94 o
 -22   0   2      671.85      661.46     12.65 o
 -21   0   2      276.25      243.23     12.62 o
 -20   0   2        3.71        5.18      2.58 o
 -19   0   2      260.51      249.50     13.92 o
 -18   0   2     1192.48     1180.21     27.72 o
 -17   0   2     2451.05     2347.28     40.29 o
 -16   0   2     3603.18     3614.11     49.74 o
 -15   0   2    11455.49    11349.09     93.82 o
 -14   0   2     2788.89     2574.28     42.53 o
 -13   0   2      829.86      767.50     23.87 o
 -12   0   2       20.17       14.20      3.78 o
 -11   0   2     1878.80     1742.81     38.81 o
 -10   0   2     6434.71     6133.00     82.48 o
  -9   0   2    11991.09    14815.03    184.45 o
  -8   0   2    15858.19    19350.65    189.36 o
  -7   0   2    16455.05    18387.09    160.88 o
  -6   0   2    13303.43    13388.71    112.41 o
  -5   0   2      524.79      578.21     17.75 o
  -4   0   2        2.18       -2.15      4.76 o
  -3   0   2     2813.65     2594.52     24.91 o
  -2   0   2    10241.28     9654.14     46.23 o
  -1   0   2    18442.74    17253.56     64.36 o
   0   0   2    22873.25    20800.72     77.62 o
   1   0   2    20280.15    17978.84     80.97 o
   2   0   2    12688.18    11053.42     70.96 o
   3   0   2     4273.20     3860.50     46.79 o
   4   0   2      308.98      366.86     18.88 o
   5   0   2    11722.95    12293.79    128.04 o
   6   0   2    12714.19    13721.00    156.13 o
   7   0   2    16800.03    26809.08    249.02 o
   8   0   2    16310.32    20202.79    157.34 o
   9   0   2    11631.98    13085.83    110.87 o
  10   0   2     5129.51     5482.82     64.30 o
  11   0   2      728.35      701.70     22.59 o
  12   0   2      370.61      407.09     16.98 o
  13   0   2     3513.78     3921.07     51.23 o
  14   0   2    10665.48    11714.11     93.57 o
  15   0   2     1675.17     1827.29     34.50 o
  16   0   2     4563.40     5018.49     57.74 o
  17   0   2     3450.11     3711.68     48.54 o
  18   0   2     1466.22     1528.84     30.27 o
  19   0   2      186.50      184.06     12.00 o
  20   0   2       83.96       83.24      5.32 o
  21   0   2      688.70      707.91     12.82 o
  22   0   2     1294.38     1255.99     15.61 o
  23   0   2     1392.96     1289.45     14.47 o
  24   0   2      724.02      621.89      8.74 o
 -26   1   2       26.68       20.70      3.58 o
 -25   1   2       65.03       51.96      2.34 o
 -24   1   2        0.30        2.90      1.81 o
 -23   1   2       16.08       14.58      1.54 o
 -22   1   2       67.60       61.20      6.22 o
 -21   1   2      147.87      140.59      7.13 o
 -20   1   2      219.19      200.24      8.62 o
 -19   1   2      232.62      202.02      9.18 o
 -18   1   2      171.03      159.50      8.26 o
 -17   1   2       69.98       60.04      4.56 o
 -16   1   2        1.74        5.31      4.89 o
 -15   1   2      229.01      201.77      9.75 o
 -14   1   2      248.29      233.88     10.33 o
 -13   1   2      538.68      492.90     24.42 o
 -12   1   2      746.73      711.01     65.03 o
 -11   1   2      766.57      736.36     88.17 o
 -10   1   2      538.80      501.29     41.29 o
  -9   1   2      203.36      199.10     17.90 o
  -8   1   2        5.56        3.10      6.59 o
  -7   1   2      110.85       96.30      5.48 o
  -6   1   2      493.11      448.87     15.56 o
  -5   1   2     3706.31     3454.10     43.29 o
  -4   1   2     2148.44     2072.96    472.09 o
  -3   1   2     1771.05     1640.52     51.07 o
  -2   1   2      982.63      909.58     13.90 o
  -1   1   2      231.76      207.14      4.86 o
   0   1   2       17.68       17.03      1.64 o
   1   1   2      550.01      508.27     46.45 o
   2   1   2     1577.91     1521.65    193.85 o
   3   1   2     2609.73     2484.43     70.29 o
   4   1   2     3725.26     3610.89     88.18 o
   5   1   2      131.10       95.94      6.89 o
   6   1   2      645.91      631.38     14.84 o
   7   1   2      181.01      166.00      9.48 o
   8   1   2        4.66        8.43      6.68 o
   9   1   2      270.31      278.84     26.20 o
  10   1   2      732.66      790.07    181.34 o
  11   1   2     1000.57     1048.80     46.54 o
  12   1   2      965.73     1000.30     28.02 o
  13   1   2      663.21      682.06     28.37 o
  14   1   2      265.67      274.78     10.39 o
  15   1   2       47.19       59.49      5.74 o
  16   1   2       19.68       22.95      2.23 o
  17   1   2      159.22      168.36     16.84 o
  18   1   2      291.19      303.93     10.03 o
  19   1   2      333.14      341.19     10.43 o
  20   1   2      257.71      257.17      6.26 o
  21   1   2      146.01      137.11      4.54 o
  22   1   2       44.32       51.35      3.17 o
  23   1   2        0.90        3.17      1.31 o
  24   1   2       38.02       29.67      1.67 o
 -25   2   2      260.03      226.00      5.74 o
 -24   2   2      428.79      392.15      8.29 o
 -23   2   2      483.18      430.97      9.95 o
 -22   2   2      333.29      336.33      9.88 o
 -21   2   2      131.69      118.04      6.94 o
 -20   2   2        1.19       -5.56      6.99 o
 -19   2   2      136.25      146.97     11.80 o
 -18   2   2      599.46      581.20     23.11 o
 -17   2   2     1223.00     1247.40     34.37 o
 -16   2   2     1789.83     1806.91     45.05 o
 -15   2   2     5568.44     5953.45     90.25 o
 -14   2   2     1324.04     1573.43     56.62 o
 -13   2   2      382.47      554.11     36.35 o
 -12   2   2       11.88       11.74     12.94 o
 -11   2   2      906.88      904.84     32.98 o
 -10   2   2     3055.30     3117.94     53.17 o
  -9   2   2     5627.75     5805.72     65.30 o
  -8   2   2     7328.62     7427.40     66.52 o
  -7   2   2     7420.42     7462.73     60.15 o
  -6   2   2     5565.08     5539.90     46.63 o
  -5   2   2       29.98       42.10      3.70 o
  -4   2   2        6.18        2.69      2.61 o
  -3   2   2     1499.96     1306.21     18.22 o
  -2   2   2     5055.09     4738.16     34.75 o
  -1   2   2     8789.63     8234.04     47.06 o
   0   2   2    10635.64     9739.49     52.49 o
   1   2   2     9346.21     8445.35     49.61 o
   2   2   2     5717.91     5172.62     39.18 o
   3   2   2     1789.15     1692.84     22.88 o
   4   2   2       88.40      101.01      7.15 o
   5   2   2     5387.25     5180.23     48.72 o
   6   2   2     5825.30     5300.99     55.01 o
   7   2   2     7774.32     7484.56     74.66 o
   8   2   2     7693.72     7505.32     85.76 o
   9   2   2     5590.44     5353.12     80.57 o
  10   2   2     2539.71     2386.96     61.08 o
  11   2   2      378.18      364.02     30.52 o
  12   2   2      168.40      199.70     19.12 o
  13   2   2     1685.53     2039.01     51.23 o
  14   2   2     5207.87     5923.83     81.43 o
  15   2   2      805.76      949.31     28.69 o
  16   2   2     2261.42     2519.89     44.96 o
  17   2   2     1751.02     1959.59     37.34 o
  18   2   2      760.13      824.26     23.75 o
  19   2   2      100.55      109.57      6.86 o
  20   2   2       38.30       38.88      3.45 o
  21   2   2      343.64      331.30      9.02 o
  22   2   2      651.40      621.62     10.75 o
  23   2   2      697.10      602.64      9.01 o
  24   2   2      339.01      279.74      5.31 o
 -24   3   2        1.70        4.65      1.19 o
 -23   3   2       71.08       77.47      4.59 o
 -22   3   2      288.65      257.28      8.32 o
 -21   3   2      620.91      557.90     12.99 o
 -20   3   2      913.81      862.13     17.20 o
 -19   3   2      963.08      952.78     27.56 o
 -18   3   2      695.24      680.77     25.84 o
 -17   3   2      270.63      260.05     19.49 o
 -16   3   2        3.29      -13.10     13.10 o
 -15   3   2      681.24      841.11     45.76 o
 -14   3   2     1105.13     1423.50     58.21 o
 -13   3   2     2303.16     2780.91     72.47 o
 -12   3   2     3141.82     3639.43     72.03 o
 -11   3   2     3166.57     3591.71     63.79 o
 -10   3   2     2156.97     2178.11     44.95 o
  -9   3   2      749.88      768.28     23.85 o
  -8   3   2        4.53        6.97      6.64 o
  -7   3   2      624.63      575.45     17.34 o
  -6   3   2     2403.69     2244.59     32.01 o
  -5   3   2    11122.17    10965.42     70.71 o
  -4   3   2     7723.95     7591.69     55.03 o
  -3   3   2     6422.41     6313.33     48.10 o
  -2   3   2     3580.33     3355.52     33.34 o
  -1   3   2      843.72      763.62     15.89 o
   0   3   2       61.56       57.45      5.40 o
   1   3   2     1947.10     1800.88     24.77 o
   2   3   2     5503.37     5081.88     43.80 o
   3   3   2     8809.99     7922.08     59.09 o
   4   3   2    11305.30    10095.88     71.02 o
   5   3   2     1750.72     1640.44     28.53 o
   6   3   2     2538.85     2347.21     37.20 o
   7   3   2      612.95      593.25     20.77 o
   8   3   2       35.94       48.93      4.66 o
   9   3   2     1160.45     1182.95     35.61 o
  10   3   2     2989.34     2990.25     64.32 o
  11   3   2     4051.68     4222.26     86.36 o
  12   3   2     3872.20     4170.60     97.62 o
  13   3   2     2651.51     3565.05     91.69 o
  14   3   2     1068.49     1193.68     41.83 o
  15   3   2      192.58      239.03     17.97 o
  16   3   2       74.73       77.62      6.88 o
  17   3   2      647.61      697.03     23.63 o
  18   3   2     1204.22     1264.79     20.40 o
  19   3   2     1391.24     1456.36     20.23 o
  20   3   2     1090.43     1110.97     16.25 o
  21   3   2      625.08      594.43     10.59 o
  22   3   2      192.15      186.90      5.43 o
  23   3   2        4.24        5.30      1.06 o
 -23   4   2       29.18       31.68      2.17 o
 -22   4   2       15.34       16.23      1.57 o
 -21   4   2        3.74        4.54      1.65 o
 -20   4   2        0.13        1.75      2.99 o
 -19   4   2        9.53        6.26      5.33 o
 -18   4   2       27.29       35.54      3.22 o
 -17   4   2       49.88       56.13      5.92 o
 -16   4   2       76.15       91.44      8.67 o
 -15   4   2      509.75      744.96     46.41 o
 -14   4   2       44.23       46.17     10.46 o
 -13   4   2        6.98        2.04     13.49 o
 -12   4   2        5.21       -0.05     11.72 o
 -11   4   2       57.13       67.14      6.57 o
 -10   4   2      148.02      146.46     14.37 o
  -9   4   2      248.72      252.66     17.56 o
  -8   4   2      330.94      365.28     16.93 o
  -7   4   2      384.96      438.56     17.89 o
  -6   4   2      333.26      366.34     15.49 o
  -5   4   2        9.56       35.64      3.25 o
  -4   4   2        0.25       -2.69      4.72 o
  -3   4   2       62.94       56.88      4.54 o
  -2   4   2      210.54      194.29      9.94 o
  -1   4   2      367.98      390.11     13.67 o
   0   4   2      470.36      456.09     14.80 o
   1   4   2      479.92      468.49     15.01 o
   2   4   2      351.72      321.09     13.22 o
   3   4   2      127.09      115.53      8.82 o
   4   4   2       19.17       19.50      2.82 o
   5   4   2      455.56      418.52     16.44 o
   6   4   2      267.99      258.07     15.27 o
   7   4   2      334.14      327.43     17.63 o
   8   4   2      363.90      354.46     20.65 o
   9   4   2      308.81      251.12     21.77 o
  10   4   2      172.48      159.26     13.58 o
  11   4   2       32.94       40.74      7.06 o
  12   4   2        7.79       12.46     16.80 o
  13   4   2      104.66      127.71     12.94 o
  14   4   2      440.99      492.90     32.94 o
  15   4   2        8.81       12.71     11.28 o
  16   4   2      105.78      125.83      9.13 o
  17   4   2      120.50      136.10      7.81 o
  18   4   2       64.33       55.77      4.15 o
  19   4   2       11.55       11.53      1.79 o
  20   4   2        0.56       -1.15      3.21 o
  21   4   2       18.41       15.44      1.49 o
 -21   5   2      369.49      300.89      7.50 o
 -20   5   2      524.72      507.35     10.80 o
 -19   5   2      537.54      472.19     12.07 o
 -18   5   2      378.69      354.32     11.86 o
 -17   5   2      145.58      139.02     10.23 o
 -16   5   2        1.56       11.09      8.52 o
 -15   5   2      398.34      573.74     43.17 o
 -14   5   2      615.34      767.93     44.55 o
 -13   5   2     1244.17     1543.12     55.32 o
 -12   5   2     1678.29     1925.36     57.62 o
 -11   5   2     1678.04     1826.85     52.50 o
 -10   5   2     1134.14     1168.07     38.46 o
  -9   5   2      388.73      429.35     22.31 o
  -8   5   2        2.77       12.08      4.13 o
  -7   5   2      318.64      292.63     17.62 o
  -6   5   2     1252.86     1157.26     31.55 o
  -5   5   2     5707.06     5611.74     66.36 o
  -4   5   2     3907.58     3921.12     52.62 o
  -3   5   2     3220.41     3249.86     46.91 o
  -2   5   2     1778.05     1667.74     33.40 o
  -1   5   2      421.77      405.14     17.26 o
   0   5   2       29.42       28.32      3.45 o
   1   5   2      960.14      907.11     24.57 o
   2   5   2     2761.50     2686.12     42.76 o
   3   5   2     4460.44     4336.90     56.28 o
   4   5   2     5728.19     5299.63     66.07 o
   5   5   2      931.32      957.25     29.03 o
   6   5   2     1319.90     1327.90     36.22 o
   7   5   2      343.32      362.39     20.73 o
   8   5   2       13.45        6.10      9.45 o
   9   5   2      595.93      628.47     30.86 o
  10   5   2     1579.63     1589.47     50.33 o
  11   5   2     2200.95     2271.52     65.30 o
  12   5   2     2149.69     2198.98     72.48 o
  13   5   2     1501.97     1742.87     69.12 o
  14   5   2      603.01      635.64     23.49 o
  15   5   2      122.94      123.45     10.82 o
  16   5   2       35.39       49.58      4.43 o
  17   5   2      361.46      339.99     10.87 o
  18   5   2      691.65      699.80     12.64 o
  19   5   2      815.65      731.41     11.02 o
  20   5   2      655.16      520.50      7.98 o
 -19   6   2        3.16        2.31      3.33 o
 -18   6   2       26.33       23.28      2.22 o
 -17   6   2       58.19       40.50      3.35 o
 -16   6   2       79.65       59.16      5.50 o
 -15   6   2       52.60       47.52      4.37 o
 -14   6   2       74.66      102.09      9.01 o
 -13   6   2       33.37       34.40      6.02 o
 -12   6   2        1.25        0.36      9.88 o
 -11   6   2       20.42       27.33      6.07 o
 -10   6   2      104.05       97.83      9.19 o
  -9   6   2      207.30      221.24     19.34 o
  -8   6   2      245.89      230.59     18.00 o
  -7   6   2      177.90      175.34     15.78 o
  -6   6   2       82.00       80.60      7.11 o
  -5   6   2       39.72       51.39      4.75 o
  -4   6   2        0.67       -8.29      8.29 o
  -3   6   2       54.47       55.46      5.49 o
  -2   6   2      180.09      173.92     13.56 o
  -1   6   2      304.87      291.88     16.88 o
   0   6   2      326.58      292.37     16.09 o
   1   6   2      216.27      221.13     15.76 o
   2   6   2       87.67      111.51      7.57 o
   3   6   2       18.78       20.80      3.70 o
   4   6   2        3.45       11.75      8.91 o
   5   6   2       25.68       45.44      4.73 o
   6   6   2      187.95      177.71     12.74 o
   7   6   2      295.63      277.08     22.19 o
   8   6   2      259.94      254.90     21.14 o
   9   6   2      149.85      153.82     13.03 o
  10   6   2       46.53       45.99      5.25 o
  11   6   2        3.93       12.28     10.15 o
  12   6   2        5.84        8.57      8.45 o
  13   6   2       40.83       35.15      4.92 o
  14   6   2       62.67       65.75      5.61 o
  15   6   2      162.29      143.18      7.87 o
  16   6   2       92.81       93.70      5.88 o
  17   6   2       40.55       40.03      3.99 o
 -16   7   2        0.74       -3.90      4.28 o
 -15   7   2       87.69       81.20      6.52 o
 -14   7   2       86.84      111.10      7.40 o
 -13   7   2      166.98      167.86     16.68 o
 -12   7   2      217.77      254.51     18.34 o
 -11   7   2      215.76      248.68     17.10 o
 -10   7   2      149.72      145.30     10.19 o
  -9   7   2       56.08       66.40      5.88 o
  -8   7   2        2.57        5.43      5.49 o
  -7   7   2       29.11       18.74      3.89 o
  -6   7   2      142.93      132.71     11.81 o
  -5   7   2     1038.99      986.25     23.73 o
  -4   7   2      514.86      514.23     17.33 o
  -3   7   2      399.84      411.18     15.12 o
  -2   7   2      221.26      228.37     12.06 o
  -1   7   2       57.87       62.79      5.57 o
   0   7   2        2.33        8.06      5.73 o
   1   7   2      117.39      104.98      9.27 o
   2   7   2      379.12      333.11     14.71 o
   3   7   2      667.10      649.52     18.71 o
   4   7   2      965.97      928.00     22.91 o
   5   7   2       42.90       62.38      6.11 o
   6   7   2      174.34      164.05     12.79 o
   7   7   2       65.24       58.84      5.63 o
   8   7   2        0.41        8.03      8.17 o
   9   7   2       66.48       50.48      5.19 o
  10   7   2      206.00      202.85     17.10 o
  11   7   2      316.36      298.45     19.95 o
  12   7   2      329.13      592.55     17.50 o
  13   7   2      234.65      310.48     10.31 o
  14   7   2       86.82       99.82      5.54 o
 -11   8   2       26.31       33.05      3.79 o
 -10   8   2      106.82      171.17     13.55 o
  -9   8   2      200.84      292.33     16.15 o
  -8   8   2      246.29      302.22     17.03 o
  -7   8   2      205.49      195.58     14.29 o
  -6   8   2      124.96      122.36     10.74 o
  -5   8   2        3.28       -0.95      7.55 o
  -4   8   2        0.32       -2.74      7.02 o
  -3   8   2       41.67       30.33      3.62 o
  -2   8   2      150.21      124.87     11.01 o
  -1   8   2      270.63      236.69     12.97 o
   0   8   2      310.37      253.43     13.02 o
   1   8   2      234.14      178.73     12.98 o
   2   8   2      121.17      107.68     10.74 o
   3   8   2       37.54       27.86      3.69 o
   4   8   2        0.28        4.30      4.10 o
   5   8   2       69.41       76.20      5.84 o
   6   8   2      188.78      263.77     14.28 o
   7   8   2      285.18      500.11     17.47 o
   8   8   2      264.88      529.47     18.96 o
   9   8   2      171.76      316.87     14.67 o
 -25   1   3       60.24       47.42      2.12 o
 -24   1   3        0.97       -0.64      3.00 o
 -23   1   3       69.87       75.64      9.84 o
 -22   1   3      334.67      309.78      6.34 o
 -21   1   3      739.49      691.64     10.12 o
 -20   1   3     1126.92     1063.43     12.77 o
 -19   1   3     1527.77     1482.19     22.64 o
 -18   1   3     2655.35     2563.86     30.74 o
 -17   1   3       14.83       20.12      5.77 o
 -16   1   3       43.95       42.66      5.31 o
 -15   1   3      618.42      600.82     17.63 o
 -14   1   3     1983.08     1954.54     89.67 o
 -13   1   3     3613.79     3908.26    777.43 o
 -12   1   3     4753.95     5165.42    662.25 o
 -11   1   3     4601.84     4826.99    544.96 o
 -10   1   3     3125.59     3305.34    153.52 o
  -9   1   3      813.73      732.72     58.69 o
  -8   1   3      683.81      733.13     49.65 o
  -7   1   3      777.20      714.90     64.40 o
  -6   1   3     4704.69     4714.24    572.03 o
  -5   1   3     8825.08     8918.47    884.21 o
  -4   1   3    11055.22    11018.44    138.67 o
  -3   1   3     9951.16     9439.07    126.81 o
  -2   1   3     5897.90     5570.90     31.26 o
  -1   1   3     1632.65     1476.95     16.64 o
   0   1   3       34.68       31.12      2.56 o
   1   1   3     2864.68     2754.34    123.02 o
   2   1   3    17966.94    17171.08   1650.96 o
   3   1   3     8706.38     8262.12    521.19 o
   4   1   3     9833.77    10163.97   1520.89 o
   5   1   3     7503.40     7671.63    661.33 o
   6   1   3     3596.64     3437.04    181.01 o
   7   1   3      524.29      480.19     16.18 o
   8   1   3      278.89      375.19     48.18 o
   9   1   3     2709.93     2808.36     41.33 o
  10   1   3     5822.95     6682.24    917.82 o
  11   1   3     7612.63     8325.46    642.94 o
  12   1   3     1459.29     1710.98     34.22 o
  13   1   3     4822.67     5366.67    133.06 o
  14   1   3     2047.09     2130.51     58.74 o
  15   1   3      274.25      281.74     21.54 o
  16   1   3      112.97      131.00      7.59 o
  17   1   3      994.08     1053.37     12.67 o
  18   1   3     1901.36     1990.35     16.48 o
  19   1   3     2169.34     2179.67     26.82 o
  20   1   3     1673.63     1675.99     19.93 o
  21   1   3      858.53      792.53      8.07 o
  22   1   3      380.89      322.47      4.52 o
 -24   2   3      169.06      138.94      4.71 o
 -23   2   3      179.80      154.55      5.93 o
 -22   2   3      128.86      104.01      6.01 o
 -21   2   3       45.26       40.13      3.38 o
 -20   2   3        0.01       -4.75      4.75 o
 -19   2   3       72.43       67.73      6.40 o
 -18   2   3      328.10      297.85     19.38 o
 -17   2   3      535.00      491.02     24.34 o
 -16   2   3      851.42      816.28     34.83 o
 -15   2   3      873.13      960.02     43.12 o
 -14   2   3      639.21      898.80     56.21 o
 -13   2   3      231.22      265.97     21.47 o
 -12   2   3        0.70       -2.30     14.26 o
 -11   2   3      257.05      282.88     21.01 o
 -10   2   3     1064.53     1118.22     33.44 o
  -9   2   3     2349.68     2438.02     45.24 o
  -8   2   3     5374.57     5339.86     62.60 o
  -7   2   3     1603.50     1596.66     31.04 o
  -6   2   3     1083.93     1093.23     23.33 o
  -5   2   3      247.28      212.26     10.68 o
  -4   2   3       42.29       44.98      4.27 o
  -3   2   3      893.60      841.60     18.48 o
  -2   2   3     2513.21     2454.13     30.55 o
  -1   2   3     3985.26     3778.09     38.28 o
   0   2   3     4373.27     4021.57     40.32 o
   1   2   3     3300.01     3034.66     35.58 o
   2   2   3      286.29      290.46     11.55 o
   3   2   3      709.28      652.59     18.49 o
   4   2   3        7.98       12.54      2.63 o
   5   2   3      789.72      744.83     22.82 o
   6   2   3     2233.12     2241.86     42.38 o
   7   2   3     3285.94     3190.47     57.28 o
   8   2   3     3158.04     3240.88     63.49 o
   9   2   3     2211.51     2233.46     61.73 o
  10   2   3      969.22      976.10     49.17 o
  11   2   3      124.25      140.90     13.25 o
  12   2   3      231.94      297.91     27.60 o
  13   2   3      605.68      677.80     32.13 o
  14   2   3     1150.69     1336.10     38.24 o
  15   2   3     1315.92     1509.50     36.03 o
  16   2   3     1092.58     1224.92     30.80 o
  17   2   3      608.12      654.02     15.37 o
  18   2   3      199.57      202.62      8.19 o
  19   2   3        5.81        8.78      1.68 o
  20   2   3       64.40       56.91      4.51 o
  21   2   3      269.43      240.08      6.30 o
  22   2   3       83.11       62.35      3.49 o
 -23   3   3       18.23       18.89      1.58 o
 -22   3   3       76.50       80.90      4.95 o
 -21   3   3      156.95      145.81      7.06 o
 -20   3   3      236.13      227.33      9.15 o
 -19   3   3      338.83      359.09     12.36 o
 -18   3   3      672.33      697.22     18.00 o
 -17   3   3        7.53       14.45     10.75 o
 -16   3   3       15.91       18.07     13.93 o
 -15   3   3      139.28      209.61     17.83 o
 -14   3   3      416.93      549.44     39.20 o
 -13   3   3      736.47     1042.32     44.32 o
 -12   3   3      966.40     1235.52     44.88 o
 -11   3   3      951.47     1139.97     38.75 o
 -10   3   3      678.02      763.73     28.77 o
  -9   3   3      181.26      181.30     14.78 o
  -8   3   3       98.89      157.67     11.97 o
  -7   3   3      224.47      174.90     12.56 o
  -6   3   3     1029.70      977.67     24.29 o
  -5   3   3     1824.57     1787.43     31.29 o
  -4   3   3     2216.37     2201.49     33.61 o
  -3   3   3     1972.79     1916.83     30.42 o
  -2   3   3     1188.31     1167.05     23.33 o
  -1   3   3      327.38      297.61     12.42 o
   0   3   3        9.96       12.95      2.31 o
   1   3   3      590.16      572.45     17.26 o
   2   3   3     3739.52     3544.42     43.61 o
   3   3   3     1617.25     1542.33     29.66 o
   4   3   3     1911.82     1877.86     34.65 o
   5   3   3     1542.20     1459.77     33.12 o
   6   3   3      794.17      697.40     24.72 o
   7   3   3      137.56      137.72     12.93 o
   8   3   3       45.05       45.93      5.60 o
   9   3   3      556.94      501.97     29.76 o
  10   3   3     1243.23     1233.63     47.45 o
  11   3   3     1665.99     1630.49     62.43 o
  12   3   3      227.70      308.04     27.52 o
  13   3   3     1112.96     1250.38     46.92 o
  14   3   3      508.32      515.84     24.60 o
  15   3   3       78.09       70.76      7.03 o
  16   3   3       19.28       26.15      2.63 o
  17   3   3      207.79      230.25      9.29 o
  18   3   3      427.39      400.00     10.17 o
  19   3   3      488.87      465.72      9.68 o
  20   3   3      366.08      351.34      7.48 o
  21   3   3      182.06      160.21      4.62 o
 -22   4   3      159.45      125.42      4.94 o
 -21   4   3       54.11       50.77      4.06 o
 -20   4   3        0.04        4.48      3.61 o
 -19   4   3       89.61       71.75      4.89 o
 -18   4   3      376.85      338.11     13.41 o
 -17   4   3      719.36      698.87     20.76 o
 -16   4   3     1067.68     1102.45     32.42 o
 -15   4   3     1072.76     1517.61     70.81 o
 -14   4   3      771.21     1079.10     52.44 o
 -13   4   3      269.23      348.86     28.78 o
 -12   4   3        0.28        6.86     13.90 o
 -11   4   3      329.55      299.14     24.96 o
 -10   4   3     1303.09     1445.18     41.53 o
  -9   4   3     2765.05     2842.11     54.91 o
  -8   4   3     5807.43     5944.24     76.81 o
  -7   4   3     1983.12     2098.58     41.25 o
  -6   4   3     1308.96     1383.16     33.01 o
  -5   4   3      302.92      282.31     14.93 o
  -4   4   3       44.49       47.66      4.45 o
  -3   4   3     1020.10      959.99     25.27 o
  -2   4   3     2872.84     2700.67     41.69 o
  -1   4   3     4539.74     4369.59     53.33 o
   0   4   3     4951.16     4758.38     55.87 o
   1   4   3     3749.18     3561.21     48.78 o
   2   4   3      627.58      632.15     21.26 o
   3   4   3      661.77      668.10     22.06 o
   4   4   3       17.26       24.82      3.82 o
   5   4   3      961.13     1016.69     28.92 o
   6   4   3     2654.74     2533.39     49.86 o
   7   4   3     3878.29     3954.50     66.16 o
   8   4   3     3757.72     3887.44     69.70 o
   9   4   3     2646.45     2611.52     63.71 o
  10   4   3     1175.06     1172.38     47.16 o
  11   4   3      155.70      163.23     15.86 o
  12   4   3      275.08      265.69     24.95 o
  13   4   3      720.35      860.86     40.84 o
  14   4   3     1412.62     1558.78     30.00 o
  15   4   3     1636.42     1778.66     26.94 o
  16   4   3     1379.57     1350.91     20.79 o
  17   4   3      780.93      792.00     13.94 o
  18   4   3      260.57      254.04      7.78 o
  19   4   3        7.98        9.20      1.32 o
 -20   5   3        2.79        0.39      3.21 o
 -19   5   3        0.49        2.98      3.52 o
 -18   5   3        8.96       13.20      2.05 o
 -17   5   3       20.37       18.37      2.81 o
 -16   5   3        2.69        2.91      5.38 o
 -15   5   3        0.01       -1.43     14.35 o
 -14   5   3        2.40        9.65      8.79 o
 -13   5   3        8.48       28.33      5.31 o
 -12   5   3       10.39       -3.11     17.61 o
 -11   5   3        5.03        4.68     12.50 o
 -10   5   3        0.19       -3.13      9.90 o
  -9   5   3        0.10        2.52     10.07 o
  -8   5   3        8.39        4.30      9.13 o
  -7   5   3        4.62        7.11      3.53 o
  -6   5   3        5.85        7.28      3.58 o
  -5   5   3       10.86        7.86      8.12 o
  -4   5   3       13.16        8.97      6.92 o
  -3   5   3        6.71        3.69      7.65 o
  -2   5   3        0.37       -7.91      7.91 o
  -1   5   3        1.01       10.23      3.36 o
   0   5   3        0.70        4.13      7.32 o
   1   5   3        1.38       -0.84      6.64 o
   2   5   3       20.67        9.56      3.83 o
   3   5   3       50.34       58.89      5.54 o
   4   5   3       33.86       41.60      4.42 o
   5   5   3        9.97        5.50      9.71 o
   6   5   3        0.28       -2.93      9.44 o
   7   5   3        1.51        6.43      9.96 o
   8   5   3        2.69        2.25     11.14 o
   9   5   3        2.02       17.78     12.01 o
  10   5   3        1.65       18.61      6.09 o
  11   5   3        0.85       10.03      8.47 o
  12   5   3       89.26       78.36      7.45 o
  13   5   3        0.55       -8.60      8.60 o
  14   5   3        2.65        5.02      5.30 o
  15   5   3        2.13       -3.24      4.98 o
  16   5   3        1.41        0.76      3.87 o
  17   5   3        1.78       -3.37      3.37 o
 -17   6   3      210.61      211.39      7.80 o
 -16   6   3      307.33      381.84     12.30 o
 -15   6   3      303.26      313.16     13.26 o
 -14   6   3      217.78      255.91     20.79 o
 -13   6   3       78.55      107.71      8.35 o
 -12   6   3        0.37        5.35      4.74 o
 -11   6   3       81.44       72.38      7.22 o
 -10   6   3      353.04      351.38     18.06 o
  -9   6   3      807.02      879.29     25.82 o
  -8   6   3     1959.39     1974.23     35.56 o
  -7   6   3      445.84      465.00     26.92 o
  -6   6   3      310.22      326.03     21.43 o
  -5   6   3       73.24      101.25      9.55 o
  -4   6   3       10.94        8.43      7.95 o
  -3   6   3      264.07      276.87     17.39 o
  -2   6   3      760.37      716.97     27.58 o
  -1   6   3     1241.78     1220.85     34.49 o
   0   6   3     1387.79     1393.53     37.64 o
   1   6   3     1055.85     1067.89     33.05 o
   2   6   3       90.60      103.58      9.60 o
   3   6   3      241.83      264.70     18.39 o
   4   6   3        1.33        3.91     11.07 o
   5   6   3      234.21      245.47     12.94 o
   6   6   3      722.10      663.14     22.06 o
   7   6   3     1095.69     1037.73     27.56 o
   8   6   3     1103.98     1063.16     28.63 o
   9   6   3      804.18      686.18     26.26 o
  10   6   3      361.45      292.55     19.83 o
  11   6   3       47.50       53.62      6.76 o
  12   6   3       99.72       85.76      6.74 o
  13   6   3      194.50      225.20     10.38 o
  14   6   3      399.23      408.60     10.62 o
  15   6   3      477.82      409.78      8.81 o
 -14   7   3       59.33       56.58      4.12 o
 -13   7   3      118.81      145.91     10.76 o
 -12   7   3      149.78      287.03     18.68 o
 -11   7   3      124.01      211.36     17.38 o
 -10   7   3       59.62       76.18      6.70 o
  -9   7   3       13.45       10.55     10.01 o
  -8   7   3        2.56       -1.62      9.55 o
  -7   7   3       25.70       10.31      8.74 o
  -6   7   3      116.27      101.96      7.54 o
  -5   7   3      229.20      190.74     13.66 o
  -4   7   3      290.24      248.64     14.43 o
  -3   7   3      238.44      224.40     11.79 o
  -2   7   3      114.88      102.07      9.98 o
  -1   7   3       23.60       26.73      3.27 o
   0   7   3        1.29       -0.09      6.62 o
   1   7   3       64.47       60.67      5.82 o
   2   7   3      226.70      172.72     11.77 o
   3   7   3      330.00      300.76     14.64 o
   4   7   3      325.02      317.78     14.64 o
   5   7   3      202.79      197.73     12.52 o
   6   7   3       74.85       64.48      5.38 o
   7   7   3        5.22        4.18      8.80 o
   8   7   3       12.41       22.77      4.67 o
   9   7   3       71.06      134.82     11.23 o
  10   7   3      141.22      225.42     12.49 o
  11   7   3      176.30      216.98      8.75 o
  -7   8   3       10.48       15.88      3.78 o
  -6   8   3        9.82        1.51      9.34 o
  -5   8   3        3.07       -9.25      9.25 o
  -4   8   3        0.22       -5.24      7.38 o
  -3   8   3       11.76       -2.52      7.77 o
  -2   8   3       40.07       21.01      3.03 o
  -1   8   3       76.86       30.58      3.77 o
   0   8   3       95.17       49.66      4.11 o
   1   8   3       72.58       46.40      4.50 o
   2   8   3        3.39       -4.06      7.72 o
   3   8   3       27.26       23.63      3.93 o
   4   8   3        1.76       -3.38      5.68 o
 -23   0   4      390.61      307.89      7.02 o
 -22   0   4      386.46      282.56      7.63 o
 -21   0   4      246.33      203.07      7.63 o
 -20   0   4      293.39      252.54      9.19 o
 -19   0   4      173.68      161.85      8.33 o
 -18   0   4      598.69      577.67     14.99 o
 -17   0   4     1159.85     1119.48     31.29 o
 -16   0   4     1573.37     1605.03     39.27 o
 -15   0   4     1603.23     1687.13     43.13 o
 -14   0   4     1102.98     1041.65     39.83 o
 -13   0   4      373.11      374.23     30.15 o
 -12   0   4       11.67      207.60     19.44 o
 -11   0   4      928.97     1349.46     70.10 o
 -10   0   4     1974.27     2388.41     76.85 o
  -9   0   4     4614.60     5545.36    102.87 o
  -8   0   4     5575.60     6254.99     95.67 o
  -7   0   4     5028.52     5175.51     74.78 o
  -6   0   4     2942.83     2961.49     50.28 o
  -5   0   4      675.57      624.07     21.45 o
  -4   0   4       84.86       77.99      6.48 o
  -3   0   4     2238.07     2104.55     33.85 o
  -2   0   4     6669.68     6303.52     59.39 o
  -1   0   4    13307.54    12379.63     89.17 o
   0   0   4     3779.20     3794.04     48.27 o
   1   0   4     5121.95     4912.30     60.65 o
   2   0   4     2779.66     2678.08     48.27 o
   3   0   4      486.38      469.19     24.23 o
   4   0   4      193.38      222.72     20.17 o
   5   0   4     2225.67     2266.48     67.25 o
   6   0   4     5102.08     5580.08    118.76 o
   7   0   4     6675.34     7375.56    156.06 o
   8   0   4     5720.25     9393.02    192.70 o
   9   0   4     1861.15     2417.58     66.36 o
  10   0   4     3467.57     3846.96     72.39 o
  11   0   4      291.48      272.37     18.67 o
  12   0   4      216.91      271.57     17.83 o
  13   0   4     1508.24     1735.32     38.06 o
  14   0   4     2837.61     3048.89     33.82 o
  15   0   4     3205.30     3519.89     33.82 o
  16   0   4     2557.97     2697.61     27.24 o
  17   0   4     1342.98     1364.53     17.87 o
  18   0   4      372.03      369.51      8.81 o
  19   0   4        4.54        8.12      1.20 o
  20   0   4       77.43       56.10      3.38 o
 -23   1   4        4.96        4.09      1.49 o
 -22   1   4       21.96       17.22      2.59 o
 -21   1   4       47.06       43.23      2.18 o
 -20   1   4       94.95       82.01      4.27 o
 -19   1   4       88.34       82.92      4.41 o
 -18   1   4       59.21       55.91      3.36 o
 -17   1   4       21.82       24.38      2.56 o
 -16   1   4        0.06        1.80      7.95 o
 -15   1   4       36.19       39.93      3.62 o
 -14   1   4      139.27      132.19     23.24 o
 -13   1   4      280.19      301.42     89.09 o
 -12   1   4      417.67      421.90     71.49 o
 -11   1   4      504.97      536.76     37.71 o
 -10   1   4       26.79       35.42     20.79 o
  -9   1   4       27.69       28.70      5.65 o
  -8   1   4        4.75       12.42      6.78 o
  -7   1   4      116.40      129.55     10.02 o
  -6   1   4      352.12      377.08     15.41 o
  -5   1   4      598.35      593.97     25.32 o
  -4   1   4      688.76      681.19     15.43 o
  -3   1   4      555.48      527.57     13.30 o
  -2   1   4      257.01      250.84      8.61 o
  -1   1   4        6.93       15.47     11.62 o
   0   1   4        9.13       13.71      2.14 o
   1   1   4      197.83      203.01     10.25 o
   2   1   4      561.49      598.67     48.63 o
   3   1   4      830.00      816.80     72.42 o
   4   1   4      832.50      852.17     36.70 o
   5   1   4      559.18      680.85    159.73 o
   6   1   4      235.83      266.94     22.93 o
   7   1   4       21.14       14.27      5.49 o
   8   1   4       47.44       57.79      5.52 o
   9   1   4      366.71      400.65     17.71 o
  10   1   4      264.81      318.54     14.50 o
  11   1   4      409.63      477.06     44.64 o
  12   1   4      367.88      396.12     14.65 o
  13   1   4      229.06      255.48     21.07 o
  14   1   4       77.06       80.28      4.23 o
  15   1   4        3.72        5.82      5.13 o
  16   1   4       20.49       21.24      1.48 o
  17   1   4       84.33       83.73      3.92 o
  18   1   4      131.73      116.51      3.76 o
  19   1   4       67.70       60.24      2.56 o
  20   1   4      181.79      131.85      3.05 o
 -23   2   4      192.80      159.84      4.83 o
 -22   2   4      196.39      157.45      5.56 o
 -21   2   4      128.68       83.80      5.99 o
 -20   2   4      166.35      154.98      7.30 o
 -19   2   4       87.43       84.65      6.73 o
 -18   2   4      297.27      297.44     11.75 o
 -17   2   4      572.86      582.92     18.32 o
 -16   2   4      773.21      857.06     37.78 o
 -15   2   4      792.08      966.37     50.35 o
 -14   2   4      551.74      778.35     53.54 o
 -13   2   4      193.70      250.12     22.05 o
 -12   2   4        5.15        8.27     16.10 o
 -11   2   4      439.37      573.46     31.46 o
 -10   2   4     1108.22     1098.21     40.61 o
  -9   2   4     2266.42     2423.26     52.79 o
  -8   2   4     2689.19     2974.59     53.00 o
  -7   2   4     2412.89     2512.58     46.26 o
  -6   2   4     1412.99     1458.25     33.28 o
  -5   2   4      327.93      332.24     15.94 o
  -4   2   4       41.79       39.56      3.59 o
  -3   2   4     1088.25     1053.39     25.21 o
  -2   2   4     3189.87     3093.25     43.53 o
  -1   2   4     6330.47     5927.71     61.88 o
   0   2   4     1868.39     1826.44     33.78 o
   1   2   4     2545.68     2457.38     40.45 o
   2   2   4     1408.53     1345.02     30.91 o
   3   2   4      258.15      244.41     14.15 o
   4   2   4       86.15       98.31      7.87 o
   5   2   4     1081.21     1059.14     33.42 o
   6   2   4     2523.96     2404.50     54.78 o
   7   2   4     3322.91     3361.60     70.91 o
   8   2   4     2853.01     2916.26     72.76 o
   9   2   4      935.34     1079.61     50.38 o
  10   2   4     1733.48     1749.89     72.08 o
  11   2   4      154.85      157.75     14.28 o
  12   2   4      102.29      130.38     10.71 o
  13   2   4      744.23      842.49     21.25 o
  14   2   4     1414.27     1561.59     25.65 o
  15   2   4     1623.95     1681.99     23.50 o
  16   2   4     1291.04     1300.29     18.84 o
  17   2   4      670.67      696.07     12.28 o
  18   2   4      187.96      166.36      5.92 o
  19   2   4        2.44        2.99      1.05 o
 -22   3   4       92.53       57.87      4.03 o
 -21   3   4      195.31      165.29      5.85 o
 -20   3   4      434.43      364.15      9.61 o
 -19   3   4      367.48      314.98     10.04 o
 -18   3   4      242.02      222.09     10.53 o
 -17   3   4       87.19       87.62      8.37 o
 -16   3   4        0.48        6.14      8.72 o
 -15   3   4      155.49      186.77     17.55 o
 -14   3   4      582.74      733.13     50.43 o
 -13   3   4     1144.33     1515.17     58.49 o
 -12   3   4     1661.50     1964.27     61.84 o
 -11   3   4     1936.70     2185.06     59.46 o
 -10   3   4      161.89      228.71     18.12 o
  -9   3   4      122.93      194.26     17.15 o
  -8   3   4       18.84       18.93      4.25 o
  -7   3   4      484.48      507.30     21.45 o
  -6   3   4     1460.71     1456.81     35.85 o
  -5   3   4     2456.94     2373.72     44.07 o
  -4   3   4     2800.35     2854.58     46.16 o
  -3   3   4     2246.96     2244.51     39.93 o
  -2   3   4     1068.72     1072.93     27.24 o
  -1   3   4       70.04       77.18      7.37 o
   0   3   4        4.63        8.07      6.14 o
   1   3   4      823.08      797.85     24.88 o
   2   3   4     2242.57     2286.39     42.66 o
   3   3   4     3307.95     3268.80     53.22 o
   4   3   4     3318.73     3270.76     55.19 o
   5   3   4     2248.27     2266.15     48.10 o
   6   3   4      954.47      953.34     33.95 o
   7   3   4       91.04       73.48      7.10 o
   8   3   4      179.22      169.65     15.63 o
   9   3   4     1445.70     1641.82     57.60 o
  10   3   4     1102.55     1125.68     52.28 o
  11   3   4     1718.33     2102.88     79.33 o
  12   3   4     1548.92     1785.46     37.35 o
  13   3   4      972.49     1059.78     23.80 o
  14   3   4      331.69      347.01     12.30 o
  15   3   4       17.07       16.42      2.14 o
  16   3   4       84.81       81.60      5.75 o
  17   3   4      354.56      334.82      8.21 o
  18   3   4      558.25      465.17      8.29 o
 -20   4   4       35.55       27.70      2.48 o
 -19   4   4        5.16        5.17      1.69 o
 -18   4   4       14.29       14.05      2.23 o
 -17   4   4       25.52       24.59      2.94 o
 -16   4   4       32.66       39.41      4.13 o
 -15   4   4       37.52       58.96      7.53 o
 -14   4   4       32.91       52.64      7.08 o
 -13   4   4       18.07       26.79      5.57 o
 -12   4   4        0.10        5.95     13.56 o
 -11   4   4       30.41       34.30      6.74 o
 -10   4   4       69.13       86.88      8.42 o
  -9   4   4      123.50      121.59     10.96 o
  -8   4   4      133.63      142.42     10.70 o
  -7   4   4      120.14      133.63     10.58 o
  -6   4   4       78.84       84.59      7.82 o
  -5   4   4       24.50       28.42      3.84 o
  -4   4   4        0.93       -0.61      8.17 o
  -3   4   4       65.38       58.69      5.57 o
  -2   4   4      197.14      193.95     14.33 o
  -1   4   4      448.46      435.39     21.17 o
   0   4   4       29.32       26.90      3.81 o
   1   4   4      115.66      126.26     11.16 o
   2   4   4       91.91       86.07      8.42 o
   3   4   4       28.26        9.35      9.91 o
   4   4   4        0.73       -4.39      9.30 o
   5   4   4       48.51       34.84      4.93 o
   6   4   4      141.44      115.25     11.36 o
   7   4   4      195.94      187.82     13.72 o
   8   4   4      157.16      175.17     14.25 o
   9   4   4       20.63       30.28      5.24 o
  10   4   4      168.54      150.18     11.95 o
  11   4   4       19.49       19.24      6.88 o
  12   4   4        3.31        3.03      7.73 o
  13   4   4       40.02       32.22      3.26 o
  14   4   4       81.36       71.10      6.30 o
  15   4   4      105.22       97.54      6.48 o
  16   4   4       78.07       65.67      4.32 o
 -18   5   4      136.71      128.07      5.79 o
 -17   5   4       48.21       49.29      3.82 o
 -16   5   4        0.40        1.71      5.52 o
 -15   5   4       90.06       82.24      7.12 o
 -14   5   4      332.29      398.09     24.20 o
 -13   5   4      659.34      780.55     30.79 o
 -12   5   4      972.33     1132.18     34.19 o
 -11   5   4     1153.73     1255.33     34.13 o
 -10   5   4       60.54       80.22      6.67 o
  -9   5   4       62.76       85.39      7.81 o
  -8   5   4        9.08       12.01      3.61 o
  -7   5   4      253.64      260.34     19.09 o
  -6   5   4      786.09      762.16     30.17 o
  -5   5   4     1338.21     1370.58     36.26 o
  -4   5   4     1544.48     1507.95     41.00 o
  -3   5   4     1252.87     1324.76     35.84 o
  -2   5   4      598.37      602.96     25.70 o
  -1   5   4       37.55       40.51      4.72 o
   0   5   4        4.33       10.26      4.10 o
   1   5   4      437.58      444.06     21.87 o
   2   5   4     1238.65     1197.38     35.52 o
   3   5   4     1845.96     1834.56     43.83 o
   4   5   4     1866.21     1779.45     31.64 o
   5   5   4     1284.96     1258.87     28.28 o
   6   5   4      553.22      526.63     19.74 o
   7   5   4       52.12       44.99      5.12 o
   8   5   4      107.21       97.70      9.15 o
   9   5   4      883.91      755.94     26.44 o
  10   5   4      559.66      475.18     25.26 o
  11   5   4      953.46     1010.46     25.76 o
  12   5   4      892.87     1244.15     23.44 o
  13   5   4      581.99      648.81     14.06 o
  14   5   4      204.20      193.75      6.89 o
 -15   6   4       33.17       24.48      2.15 o
 -14   6   4       15.51       17.77      2.93 o
 -13   6   4        1.68      -10.32     12.50 o
 -12   6   4        0.40      -10.21     11.99 o
 -11   6   4        7.24       13.52     10.44 o
 -10   6   4       31.10       18.19      4.36 o
  -9   6   4       72.57       66.90      6.06 o
  -8   6   4      100.82       99.21      7.78 o
  -7   6   4       88.85       68.54      6.83 o
  -6   6   4       41.94       36.47      3.69 o
  -5   6   4        4.95       10.04      7.28 o
  -4   6   4        3.34        5.00      5.93 o
  -3   6   4       27.42       25.21      3.33 o
  -2   6   4       78.38       72.68      5.84 o
  -1   6   4      117.86      102.02      9.90 o
   0   6   4      186.87      200.72     11.29 o
   1   6   4      100.97      109.62      9.31 o
   2   6   4       30.48       39.18      3.76 o
   3   6   4        1.03        5.28      6.96 o
   4   6   4       10.38        4.94      3.98 o
   5   6   4       43.19       48.87      4.35 o
   6   6   4       74.76       74.00      7.12 o
   7   6   4       92.44       91.57      8.43 o
   8   6   4       92.85      183.15     15.64 o
   9   6   4       81.59      191.37     12.26 o
  10   6   4       18.06       38.42      3.45 o
  11   6   4        0.69        2.78      4.30 o
  -9   7   4        6.41       18.05      4.28 o
  -8   7   4        0.58       -5.70      8.80 o
  -7   7   4       28.40       20.90      4.10 o
  -6   7   4      101.32       79.55      7.19 o
  -5   7   4      185.91      113.83      8.35 o
  -4   7   4      230.02      125.12     11.32 o
  -3   7   4      195.08       74.36      5.86 o
  -2   7   4       88.38       47.99      4.54 o
  -1   7   4        1.64       -7.90      7.90 o
   0   7   4        6.16        5.11      3.46 o
   1   7   4       55.02       31.84      3.86 o
   2   7   4      179.26      149.11     10.86 o
   3   7   4      277.23      269.91     14.87 o
   4   7   4      288.47      342.28     16.90 o
   5   7   4      207.20      321.64     14.82 o
   6   7   4       90.39      156.24     13.59 o
 -20   1   5      314.00      239.25     11.37 o
 -19   1   5      335.96      258.38      8.19 o
 -18   1   5      250.83      223.35      5.88 o
 -17   1   5       89.88       83.86      4.56 o
 -16   1   5        0.47       -1.12      4.05 o
 -15   1   5      173.07      153.28      8.38 o
 -14   1   5      667.67      683.72     57.33 o
 -13   1   5     1653.01     1787.37    470.60 o
 -12   1   5     1406.82     1741.52    318.93 o
 -11   1   5     1187.98     1568.40    122.49 o
 -10   1   5      717.18      969.88     75.99 o
  -9   1   5      147.46      171.39     49.56 o
  -8   1   5       48.50       54.52      8.58 o
  -7   1   5      753.93      752.54     24.79 o
  -6   1   5     2133.35     2173.35     58.99 o
  -5   1   5     3439.47     3500.15     94.87 o
  -4   1   5     3687.33     3595.22     40.18 o
  -3   1   5      501.08      573.62     15.63 o
  -2   1   5     1412.17     1338.22     30.51 o
  -1   1   5      292.77      253.39     12.05 o
   0   1   5       60.10       69.27      4.51 o
   1   1   5     1016.15      996.48     25.06 o
   2   1   5     2552.00     2591.47     76.70 o
   3   1   5     3580.09     3587.98    133.48 o
   4   1   5     3386.57     3392.34     94.95 o
   5   1   5     2085.90     2225.03    144.81 o
   6   1   5      644.56      745.75     87.98 o
   7   1   5      404.75      334.42     19.08 o
   8   1   5      227.50      283.02     16.29 o
   9   1   5     1133.77     1316.95    167.12 o
  10   1   5     2041.79     2273.99     73.81 o
  11   1   5     2367.21     2538.89     83.94 o
  12   1   5     1896.36     1910.46     48.10 o
  13   1   5     1033.93     1000.98     20.30 o
  14   1   5      267.26      227.85      8.16 o
  15   1   5        0.95        2.64      1.96 o
  16   1   5      239.97      198.77      7.37 o
 -20   2   5        0.45       -1.02      3.00 o
 -19   2   5       32.98       25.50      2.54 o
 -18   2   5      116.03       89.47      7.07 o
 -17   2   5      221.91      194.01      9.78 o
 -16   2   5      294.95      311.16     13.26 o
 -15   2   5      292.32      296.49     18.06 o
 -14   2   5      163.16      250.09     24.17 o
 -13   2   5       11.34       -9.14     17.86 o
 -12   2   5        0.52        7.81     10.91 o
 -11   2   5       95.29      117.82     10.71 o
 -10   2   5      344.86      429.84     28.29 o
  -9   2   5      637.17      672.66     33.24 o
  -8   2   5      788.60      768.84     31.05 o
  -7   2   5      664.50      688.16     29.40 o
  -6   2   5      356.34      404.22     20.77 o
  -5   2   5       60.23       64.07      6.35 o
  -4   2   5       32.01       25.88      4.57 o
  -3   2   5      245.24      246.78     16.40 o
  -2   2   5      905.58      849.08     28.89 o
  -1   2   5     1256.28     1270.76     32.81 o
   0   2   5     1269.71     1227.30     33.06 o
   1   2   5      884.57      847.70     29.50 o
   2   2   5      346.85      367.91     20.89 o
   3   2   5       26.38       25.09      4.81 o
   4   2   5       93.79      100.51      8.42 o
   5   2   5      521.84      577.48     31.16 o
   6   2   5     1034.08     1017.68     44.48 o
   7   2   5      503.54      482.75     24.24 o
   8   2   5      896.71      857.33     34.46 o
   9   2   5      599.91      556.65     30.14 o
  10   2   5      229.53      237.36     16.55 o
  11   2   5       12.91       16.68      3.50 o
  12   2   5       52.82       56.77      5.14 o
  13   2   5      247.08      261.44      9.24 o
  14   2   5      415.40      416.77      9.79 o
  15   2   5      444.27      373.26      8.60 o
 -18   3   5       56.03       53.37      5.22 o
 -17   3   5       22.60       22.60      2.45 o
 -16   3   5        0.34       -6.21      7.33 o
 -15   3   5       38.88       38.00      4.80 o
 -14   3   5      155.57      273.34     22.27 o
 -13   3   5      433.38      583.88     29.00 o
 -12   3   5      277.82      378.35     22.63 o
 -11   3   5      233.43      286.48     18.58 o
 -10   3   5      147.01      178.49     13.67 o
  -9   3   5       33.35       38.40      4.18 o
  -8   3   5        8.24        4.30     11.40 o
  -7   3   5      158.58      196.44     15.39 o
  -6   3   5      470.60      452.63     23.10 o
  -5   3   5      762.55      759.86     28.64 o
  -4   3   5      817.20      818.12     29.17 o
  -3   3   5       69.41       83.44      8.05 o
  -2   3   5      335.91      375.81     18.45 o
  -1   3   5       81.82       76.01      6.51 o
   0   3   5        8.29       10.71      3.73 o
   1   3   5      210.24      200.83     14.27 o
   2   3   5      556.19      554.96     23.88 o
   3   3   5      804.35      747.16     30.99 o
   4   3   5      760.52      691.82     32.84 o
   5   3   5      449.86      450.12     19.10 o
   6   3   5      130.41      123.76      9.50 o
   7   3   5      105.49       77.36      7.36 o
   8   3   5       44.84       46.54      5.98 o
   9   3   5      241.42      222.61     19.48 o
  10   3   5      442.37      491.28     20.82 o
  11   3   5      525.33      517.03     15.87 o
  12   3   5      434.14      477.76     13.47 o
  13   3   5      228.47      222.21      8.13 o
  14   3   5       55.37       57.59      4.14 o
 -17   4   5      282.89      240.88      7.86 o
 -16   4   5      374.67      420.39     11.88 o
 -15   4   5      371.68      535.65     16.26 o
 -14   4   5      205.59      527.64     22.66 o
 -13   4   5       16.14       22.27      6.02 o
 -12   4   5        0.81       -8.32     11.70 o
 -11   4   5      117.14      122.58     10.10 o
 -10   4   5      429.82      474.03     20.42 o
  -9   4   5      798.61      904.15     24.98 o
  -8   4   5      987.54     1044.50     25.87 o
  -7   4   5      832.63      876.33     23.48 o
  -6   4   5      449.08      455.97     17.26 o
  -5   4   5       77.74       95.42      6.43 o
  -4   4   5       36.28       31.97      3.50 o
  -3   4   5      350.49      285.15     13.28 o
  -2   4   5     1087.48     1038.58     23.22 o
  -1   4   5     1535.38     1453.79     27.34 o
   0   4   5     1564.45     1530.43     28.25 o
   1   4   5     1098.68     1079.89     24.17 o
   2   4   5      437.89      422.28     17.19 o
   3   4   5       34.72       41.31      4.11 o
   4   4   5      114.75      109.69      8.39 o
   5   4   5      648.76      612.49     21.35 o
   6   4   5     1298.39     1146.04     29.44 o
   7   4   5      595.16      619.71     22.63 o
   8   4   5     1142.47     1078.68     32.32 o
   9   4   5      780.41      886.47     29.77 o
  10   4   5      306.28      471.20     17.73 o
  11   4   5       18.72       27.35      2.72 o
  12   4   5       65.06       66.92      5.02 o
 -14   5   5        0.04       -3.58      5.99 o
 -13   5   5        1.24        6.95      5.74 o
 -12   5   5        4.36       11.66     12.53 o
 -11   5   5        4.90       12.13     11.00 o
 -10   5   5        1.70        1.34      7.03 o
  -9   5   5        0.01       -7.85      8.75 o
  -8   5   5        0.72       -4.95      8.79 o
  -7   5   5        0.95        4.12      6.79 o
  -6   5   5        0.39        0.51      7.13 o
  -5   5   5        0.47       -1.57      7.51 o
  -4   5   5        0.75       -2.93      5.01 o
  -3   5   5       45.08       39.42      3.72 o
  -2   5   5        0.36        7.49      6.00 o
  -1   5   5        2.62        5.29      7.44 o
   0   5   5        2.90        1.50      6.82 o
   1   5   5        2.42        9.28      6.68 o
   2   5   5        1.70       11.13      3.45 o
   3   5   5        0.71        5.49      7.09 o
   4   5   5        0.83       -2.33      8.08 o
   5   5   5        3.01        3.27      9.42 o
   6   5   5        4.60       -4.07     10.73 o
   7   5   5        3.43      -12.44     12.44 o
   8   5   5        0.55        6.96      6.46 o
   9   5   5        1.41       -7.32      7.32 o
  -9   6   5      231.71      338.29     17.79 o
  -8   6   5      297.40      349.36     17.86 o
  -7   6   5      259.61      304.53     15.48 o
  -6   6   5      144.14      138.14     10.69 o
  -5   6   5       23.79       27.30      3.61 o
  -4   6   5       12.81       -9.21      9.21 o
  -3   6   5       97.63       36.02      3.75 o
  -2   6   5      324.24      153.46     10.15 o
  -1   6   5      455.59      255.26     13.50 o
   0   6   5      464.78      298.72     16.00 o
   1   6   5      331.47      295.38     14.75 o
   2   6   5      134.45      119.01      9.31 o
   3   6   5       10.25       15.22      4.66 o
   4   6   5       39.36       36.83      4.69 o
 -13   0   6       40.20       35.30      3.94 o
 -12   0   6       17.02       35.97      7.44 o
 -11   0   6      245.72      266.30     23.87 o
 -10   0   6      699.89      805.87     28.80 o
  -9   0   6     1157.50     1204.03     31.92 o
  -8   0   6     1276.39     1348.10     31.96 o
  -7   0   6      798.65      783.48     23.34 o
  -6   0   6       57.83       61.65      5.77 o
  -5   0   6      386.06      310.60     14.88 o
  -4   0   6       18.59       24.12      3.15 o
  -3   0   6      514.98      496.56     15.83 o
  -2   0   6     1386.77     1279.85     25.27 o
  -1   0   6     2047.54     1886.07     32.15 o
   0   0   6     2010.98     1887.59     33.40 o
   1   0   6     1338.13     1245.15     29.54 o
   2   0   6      466.47      480.47     19.35 o
   3   0   6       22.82       23.84      4.93 o
   4   0   6       86.16      115.63     10.28 o
   5   0   6      872.24      696.53     30.95 o
   6   0   6     1420.99     1293.89     40.74 o
   7   0   6     1707.80     1678.23     33.90 o
   8   0   6     1463.96     1383.97     24.57 o
  11   0   6        0.70       -1.78      2.08 o
 -16   1   6        5.81       -3.47      3.47 o
 -13   1   6       60.30       60.02     13.09 o
 -12   1   6       79.55       83.37     15.38 o
 -11   1   6       70.79       81.33      5.91 o
 -10   1   6       37.39       43.48      4.29 o
  -9   1   6        6.53        9.35      5.29 o
  -8   1   6        4.01        0.13      6.71 o
  -7   1   6       45.08       43.68      4.54 o
  -6   1   6      119.09      124.92      7.31 o
  -5   1   6      151.27      145.98      7.91 o
  -4   1   6      151.80      155.20      7.39 o
  -3   1   6      112.72      107.94      8.50 o
  -2   1   6       46.31       38.94      5.03 o
  -1   1   6        2.75        2.72      4.73 o
   0   1   6       14.05       14.78      2.54 o
   1   1   6       78.05       83.29      5.01 o
   2   1   6      150.77      143.73     18.35 o
   3   1   6      172.07      165.86      9.70 o
   4   1   6       76.07       72.65      5.33 o
   5   1   6      158.86      149.56     39.64 o
   6   1   6       54.35       52.65      8.91 o
   7   1   6        3.33        9.12      7.62 o
  10   1   6      110.53       93.42      6.02 o
  11   1   6      123.92      100.13      5.05 o
 -15   2   6       81.74       98.24      6.12 o
 -14   2   6       74.59        4.21      4.15 o
 -11   2   6      118.74      132.06     10.32 o
 -10   2   6      348.98      382.49     18.65 o
  -9   2   6      585.63      582.72     21.82 o
  -8   2   6      649.15      629.84     20.52 o
  -7   2   6      401.21      407.34     16.65 o
  -6   2   6       25.58       25.22      3.67 o
  -5   2   6      210.16      178.61     11.60 o
  -4   2   6        8.05        2.89      6.93 o
  -3   2   6      256.86      228.34     12.04 o
  -2   2   6      698.92      634.92     18.04 o
  -1   2   6     1037.51      923.93     22.62 o
   0   2   6     1024.85      872.48     22.68 o
   1   2   6      676.61      652.74     19.87 o
   2   2   6      228.50      204.58     13.91 o
   3   2   6       10.75       -2.17      9.07 o
   4   2   6       44.26       32.45      5.34 o
   5   2   6      419.33      355.72     18.70 o
   6   2   6      701.35      625.43     25.67 o
   8   2   6      746.32      984.74     24.11 o
   9   2   6      422.62      425.68     12.21 o
  10   2   6      119.96      107.93      5.87 o
 -13   3   6      258.25      415.46     16.70 o
 -12   3   6      339.50      700.14     27.56 o
 -11   3   6      300.58      461.35     23.65 o
  -8   3   6       17.03       -4.87     10.03 o
  -7   3   6      191.30      174.13     14.03 o
  -6   3   6      528.91      461.53     18.62 o
  -5   3   6      604.55      583.66     18.91 o
  -4   3   6      635.36      618.32     18.61 o
  -3   3   6      478.95      400.16     15.99 o
  -2   3   6      199.38      182.95     11.17 o
  -1   3   6       12.72       -1.51      9.06 o
   0   3   6       57.54       51.41      4.46 o
   1   3   6      326.38      277.48     13.22 o
   2   3   6      635.54      568.52     18.90 o
   3   3   6      730.89      622.83     21.37 o
   4   3   6      326.28       -8.26      8.26 o
   5   3   6      683.35     1084.18     30.36 o
   6   3   6      235.85      458.62     21.41 o
   7   3   6       14.97       24.47      5.72 o
   8   3   6       58.15       64.41      5.51 o
 -10   4   6       18.82       28.29      5.34 o
  -9   4   6       37.20       63.16      6.27 o
  -8   4   6       41.78       51.41      4.61 o
  -7   4   6       20.09       21.69      3.83 o
  -6   4   6        3.56        7.00      6.45 o
  -5   4   6       33.25       19.34      3.28 o
  -4   4   6        0.29       -7.50      7.50 o
  -3   4   6       12.74        5.23      5.89 o
  -2   4   6       41.78        8.22      7.35 o
  -1   4   6       66.80       41.85      3.79 o
   0   4   6       69.69       49.37      4.36 o
   1   4   6       41.74       37.03      3.97 o
   2   4   6        9.11       -0.98      9.76 o
   3   4   6        0.17       -3.78      9.12 o
   4   4   6        1.15        8.20      5.86 o
   5   4   6       19.57       18.48      5.57 o
 
